# Supplementary material for: Data on the soil and vegetation properties at the small gully catchment area: Steppe region of Kalmykia Republic (South Russia)
Source: Data Brief. 2021 Dec 24;40:107746. doi: 10.1016/j.dib.2021.107746 (PMC8717260; doi:10.1016/j.dib.2021.107746)
Supplement: Supplementary file 27 [file mmc27.xlsx]

## Sheet: Sheet1
Table S1. Descriptive statistics
Soil	Data set	Subset	Proxy	Valid N	Mean	Confidence -95%	Confidence +95%	Median	Minimum	Maximum	Lower Quartile	Upper Quartile	Percentile 10%	Percentile 90%	Range	Quartile Range	Variance	Std.Dev.	Coef.Var., %	Standard Error	Skewness	Std.Err.Skewness	Kurtosis	Std.Err.Kurtosis
Kastanozems	whole	no	1000-500	60	0			0	0	0	0	0	0	0	0	0	0	0	0	0
Kastanozems	whole	no	500-250	60	0.146018	0.012228	0.279808	0	0	3.06667	0	0	0	0.347208	3.06667	0	0.26823	0.517909	354.688	0.0668618	4.32373	0.308694	19.978	0.608492
Kastanozems	whole	no	250-50	60	10.5819	8.90436	12.2594	8.15	2.83333	25.3667	5.73333	14.2833	4.26667	22.1333	22.5333	8.55	42.1688	6.49375	61.3667	0.838339	1.01528	0.308694	-0.146532	0.608492
Kastanozems	whole	no	50-10	60	47.4966	46.6018	48.3914	47.75	39.8333	55.7333	45.6333	49.6667	41.65	51.6167	15.9	4.03333	11.9986	3.4639	7.29294	0.447188	-0.295432	0.308694	-0.0445004	0.608492
Kastanozems	whole	no	10-5	60	10.9031	10.6255	11.1807	10.9333	8.63333	13.6	10	11.6333	9.48333	12.2667	4.96667	1.63333	1.15466	1.07455	9.85547	0.138724	0.150053	0.308694	-0.339132	0.608492
Kastanozems	whole	no	5-1	60	23.8934	22.6381	25.1487	24.3667	12.6	32.4667	21.65	26.7	15.6333	29.3	19.8667	5.05	23.6117	4.85919	20.3369	0.627318	-0.678427	0.308694	0.0364375	0.608492
Kastanozems	whole	no	<1	60	6.97892	6.41729	7.54055	7.2	2.63333	11.3667	5.5	8.61667	3.46667	9.56667	8.73333	3.11667	4.72666	2.17409	31.1522	0.280674	-0.336088	0.308694	-0.586785	0.608492
Kastanozems	whole	no	EC, µS/cm	55	361.644	225.879	497.408	222	86.7	2770	189.7	290	127.5	518	2683.3	100.3	252207	502.202	138.867	67.7169	3.69213	0.321742	13.82	0.633507
Kastanozems	whole	no	pH	55	7.85909	7.69496	8.02322	8	6.3	9	7.6	8.13	6.8	8.5	2.7	0.53	0.368612	0.607134	7.72525	0.081866	-0.782132	0.321742	0.302508	0.633507
Kastanozems	whole	no	TOC,%	60	0.777077	0.610806	0.943347	0.500714	0.169727	2.60535	0.287448	1.05177	0.239105	1.82239	2.43563	0.764327	0.414275	0.643642	82.8286	0.0830938	1.34637	0.308694	1.03789	0.608492
Kastanozems	whole	no	LOI,%	60	10.7303	10.1894	11.2713	10.235	7.46	15.75	9.155	11.92	8.365	13.9	8.29	2.765	4.3853	2.09411	19.5158	0.270349	0.714472	0.308694	-0.171074	0.608492
Kastanozems	whole	no	Na	60	9505.43	9133.58	9877.28	9385.48	7122.58	14838.7	8569.35	10275.8	7604.84	11054.8	7716.13	1706.45	2.07202e+06	1439.45	15.1435	185.832	1.1252	0.308694	2.58234	0.608492
Kastanozems	whole	no	Mg	60	10810	10356.3	11263.7	11580	6000	12840	10350	12090	7590	12420	6840	1740	3.08516e+06	1756.46	16.2485	226.758	-1.14664	0.308694	0.170922	0.608492
Kastanozems	whole	no	Al	60	38417.3	37673.4	39161.3	38016.2	32781.1	44586.5	36487.8	39720.3	35345.9	43023	11805.4	3232.43	8.29286e+06	2879.73	7.49592	371.772	0.389877	0.308694	-0.0990566	0.608492
Kastanozems	whole	no	Si	60	290100	283982	296218	287980	241687	337307	273397	308093	259187	322700	95620	34696.7	5.60901e+08	23683.3	8.16385	3057.51	0.0422549	0.308694	-0.687864	0.608492
Kastanozems	whole	no	K	60	16754.8	16432.1	17077.5	17010.6	13774.5	19002.1	15890.4	17591.5	15060.6	18213.8	5227.66	1701.06	1.56015e+06	1249.06	7.45495	161.253	-0.51176	0.308694	-0.356248	0.608492
Kastanozems	whole	no	Ca	60	41347.6	34590.4	48104.9	45178.6	7071.43	97785.7	11500	57392.9	8464.29	74392.9	90714.3	45892.9	6.84222e+08	26157.6	63.2627	3376.94	0.189796	0.308694	-0.916972	0.608492
Kastanozems	whole	no	Ti	60	3864	3818.95	3909.05	3870	3480	4200	3720	3960	3660	4110	720	240	30410.8	174.387	4.51312	22.5133	-0.125631	0.308694	-0.373242	0.608492
Kastanozems	whole	no	Mn	60	558.908	532.651	585.165	534.507	418.31	805.634	480.282	592.606	464.789	712.676	387.324	112.324	10331.2	101.642	18.1859	13.122	0.986905	0.308694	0.073281	0.608492
Kastanozems	whole	no	Fe	60	28516.8	27681.2	29352.5	27930	20510	35910	26775	29715	25095	34475	15400	2940	1.04649e+07	3234.95	11.344	417.631	0.683264	0.308694	0.573968	0.608492
Kastanozems	whole	no	P	60	577.066	560.968	593.164	567.606	436.62	742.254	523.944	611.268	480.282	654.93	305.634	87.3239	3883.28	62.316	10.7988	8.04496	0.25493	0.308694	0.116936	0.608492
Kastanozems	whole	no	S	60	930	113.107	1746.89	500	400	25000	450	600	400	750	24600	150	9.99976e+06	3162.24	340.026	408.243	7.72972	0.308694	59.8287	0.608492
Kastanozems	whole	no	Cr	60	151.767	147.494	156.039	152	122	191	137.5	165	130	172	69	27.5	273.538	16.539	10.8976	2.13517	0.0564291	0.308694	-0.948579	0.608492
Kastanozems	whole	no	V	60	108.883	106.367	111.399	107	86	132	103	113.5	99	123	46	10.5	94.8506	9.73913	8.94455	1.25732	0.46468	0.308694	0.414893	0.608492
Kastanozems	whole	no	Co	60	15.9167	12.9696	18.8637	15	10	101	13	16	11	17	91	3	130.145	11.4081	71.6741	1.47278	7.25308	0.308694	54.9078	0.608492
Kastanozems	whole	no	Ni	60	53	51.5819	54.4181	54	36	63	52	56	44	59.5	27	4	30.1356	5.48959	10.3577	0.708703	-0.950701	0.308694	0.93251	0.608492
Kastanozems	whole	no	Cu	60	25.9167	25.3164	26.5169	26	20	32	24.5	27	23	28.5	12	2.5	5.39972	2.32373	8.96616	0.299992	0.238506	0.308694	0.565191	0.608492
Kastanozems	whole	no	Zn	60	71.3167	69.746	72.8873	70	58	86	66	76.5	64.5	79.5	28	10.5	36.9658	6.07995	8.52529	0.784918	0.341478	0.308694	-0.531731	0.608492
Kastanozems	whole	no	Rb	60	75.1167	73.6118	76.6215	76	63	86	71.5	79	67.5	83	23	7.5	33.9353	5.8254	7.75514	0.752056	-0.21374	0.308694	-0.455658	0.608492
Kastanozems	whole	no	Sr	60	215.517	202.296	228.737	234	142	311	154.5	251.5	148	272	169	97	2619.24	51.1785	23.7469	6.60711	-0.0904294	0.308694	-1.28406	0.608492
Kastanozems	whole	no	Zr	60	311.917	296.39	327.443	291	208	450	265.5	361.5	246	398	242	96	3612.48	60.1039	19.2692	7.75939	0.403358	0.308694	-0.718467	0.608492
Kastanozems	whole	no	Ba	60	427.267	417.367	437.166	430	334	498	412	456.5	364	474.5	164	44.5	1468.57	38.3219	8.96909	4.94734	-0.614435	0.308694	0.066456	0.608492
Kastanozems	whole	no	Th	60	9.03333	8.31051	9.75616	9	5	16	7	11	5	13	11	4	7.82938	2.7981	30.9753	0.361234	0.339192	0.308694	-0.310055	0.608492
Kastanozems	whole	no	Y	60	29.55	28.626	30.474	29	24	39	26.5	32	25	34	15	5.5	12.7941	3.57688	12.1045	0.461773	0.524717	0.308694	-0.29659	0.608492
Kastanozems	whole	no	Nb	60	13.1167	12.7329	13.5004	13	10	17	12	14	11.5	15	7	2	2.2065	1.48543	11.3247	0.191768	0.563523	0.308694	0.168024	0.608492
Kastanozems	whole	no	Pb	60	20.4167	18.6625	22.1709	19.5	12	61	17	23	14	25.5	49	6	46.1116	6.79055	33.2598	0.876656	3.70771	0.308694	21.2089	0.608492
Kastanozems	whole	no	Cl	60	241.7	157.405	325.995	150.5	70	2048	120.5	194	105.5	372	1978	73.5	106480	326.312	135.007	42.1267	4.15061	0.308694	18.5552	0.608492
Kastanozems	whole	no	Li1	60	0.729708	0.646326	0.813091	0.862	0.147	1.199	0.39725	0.993	0.2755	1.0785	1.052	0.59575	0.104186	0.322779	44.2339	0.0416705	-0.428399	0.308694	-1.40145	0.608492
Kastanozems	whole	no	Be1	60	0.05824	0.0537786	0.0627014	0.07	0.035	0.077	0.035	0.07	0.035	0.0714	0.042	0.035	0.000298265	0.0172704	29.6538	0.00222959	-0.615587	0.308694	-1.6268	0.608492
Kastanozems	whole	no	B1	60	2.02721	1.46976	2.58467	1.41	0.1025	11.265	0.6475	2.215	0.4925	4.41	11.1625	1.5675	4.65663	2.15792	106.448	0.278587	2.54196	0.308694	7.24074	0.608492
Kastanozems	whole	no	Na1	60	261.541	150.207	372.875	153.075	13.62	2473.23	77.1125	190.839	52.185	458.837	2459.61	113.727	185743	430.979	164.785	55.6392	3.69319	0.308694	14.5646	0.608492
Kastanozems	whole	no	Mg1	60	1460.01	1265.37	1654.64	1639.96	316.86	2727.79	599.183	2081.68	444.168	2453.3	2410.93	1482.5	567673	753.441	51.6052	97.2688	-0.1061	0.308694	-1.44229	0.608492
Kastanozems	whole	no	Al1	60	36.3656	32.9851	39.746	37.205	8.57	63.8352	30.2175	45.185	15.86	51.905	55.2652	14.9675	171.238	13.0858	35.9841	1.68937	-0.387642	0.308694	-0.579338	0.608492
Kastanozems	whole	no	Si1	60	89.473	85.3431	93.6029	92.58	50.98	122.095	79.3837	99.495	64.8265	108.89	71.115	20.1113	255.589	15.9871	17.8681	2.06393	-0.491358	0.308694	-0.0270894	0.608492
Kastanozems	whole	no	P1	60	14.2484	10.9027	17.594	13.5378	0.45	62.17	2.9875	20.71	1.4475	29.83	61.72	17.7225	167.737	12.9513	90.897	1.67201	1.50599	0.308694	3.06263	0.608492
Kastanozems	whole	no	S1	60	166.571	-28.1674	361.31	79.59	3.19	5892.02	7.9075	112.254	4.7675	130.515	5888.83	104.347	568282	753.845	452.566	97.3209	7.67741	0.308694	59.2781	0.608492
Kastanozems	whole	no	K1	60	265.34	212.197	318.482	207.875	144.782	1662.26	183.625	280.582	165.33	395.67	1517.47	96.9575	42319.2	205.716	77.5294	26.5579	5.57897	0.308694	36.9293	0.608492
Kastanozems	whole	no	Ca1	60	32648.3	26309.7	38987	36706.2	1813.05	85398.1	3873.41	48917.3	2466.3	63261	83585.1	45043.9	6.02069e+08	24537.1	75.1557	3167.73	0.207694	0.308694	-0.912048	0.608492
Kastanozems	whole	no	Ti1	60	0.500531	0.403314	0.597748	0.53125	0.07	1.3244	0.07	0.7595	0.07	1.00088	1.2544	0.6895	0.141625	0.376331	75.1864	0.0485842	0.349543	0.308694	-0.849919	0.608492
Kastanozems	whole	no	V1	60	0.110505	0.0912776	0.129733	0.12525	0.0125	0.285	0.03	0.16875	0.0125	0.19595	0.2725	0.13875	0.00554005	0.0744315	67.3556	0.00960906	0.0265472	0.308694	-0.912238	0.608492
Kastanozems	whole	no	Cr1	60	0.318767	0.285093	0.352441	0.345	0.1205	0.598	0.16825	0.424	0.1465	0.47215	0.4775	0.25575	0.0169923	0.130354	40.8933	0.0168287	-0.118181	0.308694	-1.25805	0.608492
Kastanozems	whole	no	Mn1	60	75.8275	69.8615	81.7936	79.472	31.552	150.571	59.579	91.742	41.2335	102.474	119.019	32.163	533.37	23.0948	30.457	2.98153	0.207551	0.308694	0.455812	0.608492
Kastanozems	whole	no	Fe1	60	2.37286	1.6597	3.08603	1.3075	0	10.33	0	3.965	0	6.305	10.33	3.965	7.62141	2.76069	116.344	0.356404	1.23953	0.308694	1.01772	0.608492
Kastanozems	whole	no	Co1	60	0.158774	0.142647	0.1749	0.1637	0.045	0.3645	0.1135	0.19275	0.07775	0.239	0.3195	0.07925	0.00389697	0.0624257	39.3175	0.00805913	0.52547	0.308694	0.722202	0.608492
Kastanozems	whole	no	Ni1	60	0.759976	0.702207	0.817745	0.685	0.402	1.4915	0.605	0.87275	0.53425	1.10225	1.0895	0.26775	0.0500096	0.223628	29.4257	0.0288703	1.17537	0.308694	1.1308	0.608492
Kastanozems	whole	no	Cu1	60	0.384362	0.331139	0.437584	0.42304	0.0725	0.87256	0.152	0.548	0.12625	0.60185	0.80006	0.396	0.0424472	0.206027	53.6024	0.026598	0.117472	0.308694	-0.95968	0.608492
Kastanozems	whole	no	Zn1	60	0.304541	0.209549	0.399533	0.02	0.01	1.368	0.02	0.50875	0.01	0.7824	1.358	0.48875	0.135218	0.367719	120.746	0.0474724	1.1681	0.308694	0.745047	0.608492
Kastanozems	whole	no	Sr1	60	101.751	85.6896	117.812	124.261	14.608	219.303	25.3205	148.281	19.698	167.196	204.695	122.96	3865.48	62.173	61.1033	8.0265	-0.137416	0.308694	-1.31912	0.608492
Kastanozems	whole	no	Ba1	60	41.54	37.8527	45.2274	45.531	6.013	64.608	27.7465	52.898	21.864	57.653	58.595	25.1515	203.742	14.2738	34.3616	1.84274	-0.558542	0.308694	-0.595866	0.608492
Kastanozems	whole	no	Cd1	60	0.0558873	0.0510675	0.0607071	0.05575	0.018	0.109	0.044	0.06622	0.02925	0.0765	0.091	0.02222	0.000348113	0.0186578	33.3846	0.00240871	0.445596	0.308694	1.1886	0.608492
Kastanozems	whole	no	Pb1	60	0.574043	0.491451	0.656635	0.66	0.055	1.07328	0.207625	0.84542	0.1485	0.965	1.01828	0.637795	0.10222	0.319718	55.6958	0.0412754	-0.193843	0.308694	-1.50188	0.608492
Kastanozems	whole	no	Li2	60	0.0936945	0.0706876	0.116701	0.0635	0	0.47812	0.033	0.13175	0.01675	0.2115	0.47812	0.09875	0.00793186	0.089061	95.0546	0.0114977	1.98392	0.308694	5.42063	0.608492
Kastanozems	whole	no	Be2	60	0.044885	0.0415365	0.0482335	0.055	0.0275	0.055	0.0275	0.055	0.0275	0.055	0.0275	0.0275	0.000168017	0.0129621	28.8785	0.0016734	-0.60322	0.308694	-1.6482	0.608492
Kastanozems	whole	no	B2	60	0.0201667	0.00308535	0.037248	0	0	0.36	0	0	0	0.045	0.36	0	0.00437222	0.0661227	327.881	0.00853641	3.91651	0.308694	15.7385	0.608492
Kastanozems	whole	no	Na2	60	1.74296	-1.74469	5.23061	0	0	104.578	0	0	0	0	104.578	0	182.274	13.5009	774.597	1.74296	7.74597	0.308694	60	0.608492
Kastanozems	whole	no	Mg2	60	45.5466	25.7434	65.3499	21.385	0	361.358	0	55.4725	0	127.01	361.358	55.4725	5876.69	76.6596	168.31	9.89671	2.63785	0.308694	7.09824	0.608492
Kastanozems	whole	no	Al2	60	69.3169	63.5585	75.0754	65.045	35.964	116.515	47.2524	87.1675	42.69	98.745	80.551	39.9151	496.9	22.2913	32.1584	2.87779	0.285812	0.308694	-1.2172	0.608492
Kastanozems	whole	no	Si2	60	27.7745	25.1613	30.3877	27.54	6.52	53.55	20.135	35.0435	14.27	40.865	47.03	14.9085	102.331	10.1159	36.4215	1.30596	0.10085	0.308694	-0.345913	0.608492
Kastanozems	whole	no	P2	60	14.0211	10.7404	17.3018	10.235	0.295	53.04	3.735	22.515	1.6225	31.645	52.745	18.78	161.285	12.6998	90.5763	1.63954	1.15172	0.308694	0.734411	0.608492
Kastanozems	whole	no	S2	60	46.4623	-17.1716	110.096	14.685	0.8	1920.67	4.82	20.1985	2.8125	30.63	1919.88	15.3785	60678.7	246.33	530.173	31.8011	7.71983	0.308694	59.7242	0.608492
Kastanozems	whole	no	K2	60	24.3251	20.1764	28.4737	21.33	0	76.26	13.3225	31.505	5.6807	44.325	76.26	18.1825	257.91	16.0596	66.0207	2.07328	1.00781	0.308694	1.36767	0.608492
Kastanozems	whole	no	Ca2	60	1380.84	936.571	1825.11	649.592	0	8476.76	321.243	2043.43	0	4081.55	8476.76	1722.19	2.95765e+06	1719.78	124.546	222.023	2.08028	0.308694	4.9705	0.608492
Kastanozems	whole	no	Ti2	60	1.10964	1.04422	1.17505	1.0905	0.4855	1.7305	1.005	1.2485	0.7525	1.4428	1.245	0.2435	0.0641207	0.253221	22.8202	0.0326906	-0.0346945	0.308694	0.230471	0.608492
Kastanozems	whole	no	V2	60	3.16549	3.00228	3.32871	3.0195	2.0725	5.519	2.7225	3.525	2.54999	4.036	3.4465	0.8025	0.39917	0.631799	19.9589	0.0815649	1.21811	0.308694	2.06034	0.608492
Kastanozems	whole	no	Cr2	60	0.00765	0.00298867	0.0123113	0	0	0.0965	0	0.0015	0	0.03125	0.0965	0.0015	0.000325596	0.0180443	235.873	0.00232951	2.98253	0.308694	10.0949	0.608492
Kastanozems	whole	no	Mn2	60	198.767	164.699	232.834	149.746	42.9108	539.38	100.929	264.153	72.291	422.826	496.47	163.224	17391.4	131.877	66.3474	17.0252	1.02842	0.308694	0.016127	0.608492
Kastanozems	whole	no	Fe2	60	111.679	97.2399	126.118	86.115	54.88	264.8	77.0325	130.235	68.605	218.507	209.92	53.2025	3124.27	55.8952	50.0498	7.21603	1.42727	0.308694	0.832851	0.608492
Kastanozems	whole	no	Co2	60	2.86789	2.4521	3.28369	2.145	0.9225	6.618	1.5705	4.184	1.39	5.4365	5.6955	2.6135	2.59069	1.60956	56.1235	0.207794	0.790503	0.308694	-0.719365	0.608492
Kastanozems	whole	no	Ni2	60	3.31623	2.82671	3.80575	2.6	0.91656	7.3925	1.73226	5.01425	1.357	6.284	6.47594	3.28199	3.59087	1.89496	57.142	0.244638	0.629864	0.308694	-0.991327	0.608492
Kastanozems	whole	no	Cu2	60	3.21335	2.81506	3.61165	2.419	1.434	6.586	1.9305	4.646	1.764	5.5525	5.152	2.7155	2.37716	1.5418	47.9811	0.199046	0.707008	0.308694	-0.959163	0.608492
Kastanozems	whole	no	Zn2	60	0.775544	0.579315	0.971772	0.5739	0	3.227	0.32375	0.9505	0	2.0375	3.227	0.62675	0.577012	0.759613	97.9458	0.0980656	1.67128	0.308694	2.38738	0.608492
Kastanozems	whole	no	Sr2	60	0.85484	0.0742099	1.63547	0	0	16.7554	0	0	0	2.665	16.7554	0	9.13166	3.02186	353.5	0.390121	4.52394	0.308694	21.0211	0.608492
Kastanozems	whole	no	Ba2	60	3.58697	2.97455	4.19939	3.639	0	8.772	1.6135	5.422	0	7.0361	8.772	3.8085	5.62031	2.37072	66.0925	0.306058	0.100352	0.308694	-0.918656	0.608492
Kastanozems	whole	no	Cd2	60	0.0333858	0.0227523	0.0440194	0.0184	0	0.156	0.001	0.043	0	0.103625	0.156	0.042	0.00169441	0.0411632	123.295	0.00531414	1.62882	0.308694	1.85843	0.608492
Kastanozems	whole	no	Pb2	60	2.14558	1.95103	2.34014	1.98825	0.99672	4.44925	1.6204	2.27225	1.4375	3.42125	3.45253	0.65185	0.567205	0.75313	35.1014	0.0972287	1.49174	0.308694	1.85974	0.608492
Kastanozems	whole	no	Li3	60	1.51114	1.38331	1.63897	1.4865	0.423	2.467	1.1765	1.86725	0.852625	2.3535	2.044	0.69075	0.244866	0.494839	32.746	0.0638835	0.206504	0.308694	-0.537079	0.608492
Kastanozems	whole	no	Be3	60	0.135102	0.105111	0.165092	0.055	0.048	0.364	0.055	0.267	0.0536	0.3195	0.316	0.212	0.0134782	0.116096	85.9321	0.0149879	0.885861	0.308694	-1.06729	0.608492
Kastanozems	whole	no	B3	60	0.928418	0.70305	1.15379	0.765	0	3.45	0.0525	1.5	0	2.22	3.45	1.4475	0.761107	0.872414	93.9678	0.112628	0.884387	0.308694	0.159258	0.608492
Kastanozems	whole	no	Na3	60	7.70499	3.11071	12.2993	0	0	85.179	0	3.215	0	28.05	85.179	3.215	316.297	17.7847	230.821	2.296	2.88113	0.308694	8.51564	0.608492
Kastanozems	whole	no	Mg3	60	1711.39	1471.58	1951.21	2090.24	219.38	3051.12	688.128	2498.64	385.873	2723.27	2831.74	1810.51	861784	928.323	54.2437	119.846	-0.332214	0.308694	-1.52598	0.608492
Kastanozems	whole	no	Al3	60	2024.07	1903.74	2144.41	1855.43	1423.36	3419.79	1733.31	2082.1	1653.19	2906.25	1996.43	348.79	217002	465.835	23.0147	60.139	1.57383	0.308694	1.68162	0.608492
Kastanozems	whole	no	Si3	60	934.903	900.579	969.227	921.035	564.68	1360.83	846.875	1008.08	791.178	1133.96	796.145	161.208	17654.7	132.871	14.2123	17.1536	0.468993	0.308694	1.35386	0.608492
Kastanozems	whole	no	P3	60	274.179	247.648	300.71	289.695	104.185	431.49	164.265	364.65	126.308	403.325	327.305	200.385	10547.9	102.703	37.4584	13.2589	-0.269715	0.308694	-1.32056	0.608492
Kastanozems	whole	no	S3	60	128.094	-62.2142	318.402	34.815	6.4	5737.28	13.9325	44.6575	8.6425	54.552	5730.88	30.725	542719	736.694	575.12	95.1068	7.73692	0.308694	59.9048	0.608492
Kastanozems	whole	no	K3	60	132.788	120.031	145.544	126.85	73.3264	430.915	108.17	150.399	88.0075	168.768	357.589	42.229	2438.57	49.3819	37.1886	6.37518	3.86672	0.308694	22.2166	0.608492
Kastanozems	whole	no	Ca3	60	4742.44	3846.19	5638.69	4601.04	437.07	13599.1	1017.81	7678.22	735.062	8934.19	13162.1	6660.41	1.2037e+07	3469.43	73.1572	447.902	0.418284	0.308694	-0.787169	0.608492
Kastanozems	whole	no	Ti3	60	3.43884	3.24526	3.63242	3.46575	1.38	5.064	2.88887	3.961	2.48	4.30548	3.684	1.07213	0.561538	0.749358	21.791	0.0967417	-0.0636644	0.308694	0.0223859	0.608492
Kastanozems	whole	no	V3	60	11.0585	10.6125	11.5045	10.9582	7.4075	15.6695	9.886	11.8177	9.2875	13.7875	8.262	1.93165	2.98049	1.72641	15.6116	0.222878	0.648533	0.308694	0.337189	0.608492
Kastanozems	whole	no	Cr3	60	2.4501	2.3257	2.5745	2.37585	1.5465	3.6075	2.13225	2.702	1.919	3.24475	2.061	0.56975	0.231893	0.481553	19.6544	0.0621682	0.756231	0.308694	0.224834	0.608492
Kastanozems	whole	no	Mn3	60	228.438	199.382	257.495	179.045	129.18	611.401	153.55	251.758	143.261	413.431	482.221	98.208	12651.6	112.479	49.2383	14.521	1.76886	0.308694	2.58945	0.608492
Kastanozems	whole	no	Fe3	60	1206.91	1148.38	1265.44	1211.83	778.82	1654.7	1030.03	1391.53	893.415	1495.99	875.88	361.496	51336.7	226.576	18.7733	29.2508	-0.0127851	0.308694	-0.821727	0.608492
Kastanozems	whole	no	Co3	60	3.61711	3.28993	3.94429	3.012	2.179	7.3485	2.6593	4.5705	2.43	5.38488	5.1695	1.9112	1.60412	1.26654	35.0152	0.16351	1.06715	0.308694	0.319314	0.608492
Kastanozems	whole	no	Ni3	60	6.75041	6.09952	7.40129	5.166	4.088	11.9305	4.75501	9.38525	4.495	10.515	7.8425	4.63024	6.34844	2.51961	37.3253	0.32528	0.730224	0.308694	-1.10822	0.608492
Kastanozems	whole	no	Cu3	60	5.56839	5.08218	6.0546	4.6225	3.09	9.259	4.035	7.51525	3.7025	8.42225	6.169	3.48025	3.54248	1.88215	33.8006	0.242984	0.585668	0.308694	-1.20375	0.608492
Kastanozems	whole	no	Zn3	60	5.11366	4.58616	5.64116	4.55625	2.62952	12.052	3.757	6.09825	3.195	8.25575	9.42248	2.34125	4.16974	2.042	39.9322	0.26362	1.46974	0.308694	2.07524	0.608492
Kastanozems	whole	no	Sr3	60	13.0257	9.96187	16.0895	10.052	0	81.862	6.715	16.2245	5.52	21.472	81.862	9.5095	140.664	11.8602	91.0524	1.53115	3.74089	0.308694	19.0992	0.608492
Kastanozems	whole	no	Ba3	60	26.992	24.0693	29.9147	22.22	10.681	55.78	18.2651	35.1525	15.501	42.358	45.099	16.8874	128.004	11.3139	41.9158	1.46062	0.870151	0.308694	-0.10623	0.608492
Kastanozems	whole	no	Cd3	60	0.097316	0.0849707	0.109661	0.078	0.045	0.267	0.0665	0.11225	0.0625	0.16975	0.222	0.04575	0.00228382	0.0477893	49.1074	0.00616958	1.84386	0.308694	3.23638	0.608492
Kastanozems	whole	no	Pb3	60	5.14357	4.80068	5.48647	4.7775	3.58672	10.268	4.3615	5.513	3.97308	7.2445	6.68128	1.1515	1.76194	1.32738	25.8066	0.171364	1.85196	0.308694	3.87628	0.608492
Kastanozems	whole	no	Na4	60	9461.54	9107.3	9815.78	9364.53	7122.58	13862.9	8569.35	10156	7604.84	11054.8	6740.33	1586.62	1.88039e+06	1371.27	14.4931	177.03	0.909802	0.308694	1.5118	0.608492
Kastanozems	whole	no	Mg4	60	7641.33	7392.37	7890.28	7459.61	5437.41	10248.1	6974.71	8207.64	6589.51	9147.83	4810.74	1232.92	928772	963.728	12.6121	124.417	0.580346	0.308694	0.315618	0.608492
Kastanozems	whole	no	Al4	60	36287.6	35636.4	36938.8	36110.2	31257	41207.3	34489.9	37788.2	33486.2	40153.7	9950.24	3298.22	6.35439e+06	2520.79	6.9467	325.433	0.117765	0.308694	-0.35345	0.608492
Kastanozems	whole	no	Si4	60	289048	282931	295165	286900	240779	336684	272308	306871	258217	321841	95905.2	34563.2	5.60746e+08	23680.1	8.19244	3057.08	0.0518371	0.308694	-0.677588	0.608492
Kastanozems	whole	no	K4	60	16332.5	16034.7	16630.3	16624.1	13524.6	18365.5	15493.2	17109.1	14766.1	17713.5	4840.89	1615.88	1.32912e+06	1152.87	7.05877	148.835	-0.553002	0.308694	-0.255888	0.608492
Kastanozems	whole	no	Ca4	60	3371.67	2708.67	4034.67	3288.85	0	9645.07	1012.48	4778.71	0	7045.41	9645.07	3766.23	6.58698e+06	2566.51	76.1198	331.335	0.429637	0.308694	-0.412487	0.608492
Kastanozems	whole	no	Ti4	60	3858.95	3813.76	3904.14	3864.92	3473.88	4195.9	3714.87	3956.36	3654.36	4105.92	722.023	241.488	30599.4	174.927	4.53301	22.5829	-0.123144	0.308694	-0.37633	0.608492
Kastanozems	whole	no	Mn4	60	97.3087	81.6392	112.978	116.551	0	184.608	38.707	143.413	0	161.732	184.608	104.706	3679.34	60.6575	62.3352	7.83085	-0.564205	0.308694	-1.11027	0.608492
Kastanozems	whole	no	Fe4	60	27195.9	26381.8	28010	26488.1	19245.1	34397	25497.6	28248.7	24059.2	32962.4	15151.9	2751.13	9.93098e+06	3151.35	11.5876	406.837	0.688292	0.308694	0.675784	0.608492
Kastanozems	whole	no	P4	60	274.618	247.753	301.482	307.193	97.3256	441.064	165.975	373.08	132.716	394.629	343.738	207.105	10814.7	103.994	37.8685	13.4255	-0.18827	0.308694	-1.50101	0.608492
Kastanozems	whole	no	S4	60	588.872	218.915	958.83	380.45	217.97	11450	311.4	482.805	257.035	575.372	11232.1	171.405	2.05099e+06	1432.13	243.198	184.887	7.64342	0.308694	58.9156	0.608492
Kastanozems	whole	no	Cr4	60	149.05	144.831	153.27	149.125	119.552	187.463	134.591	162.002	127.551	169.344	67.9111	27.4115	266.772	16.3331	10.9581	2.1086	0.0520394	0.308694	-0.96696	0.608492
Kastanozems	whole	no	V4	60	94.5488	92.2591	96.8385	93.8225	72.1569	115.177	88.792	98.6842	86.6843	106.831	43.0201	9.89225	78.5637	8.86362	9.37465	1.14429	0.0890899	0.308694	0.291047	0.608492
Kastanozems	whole	no	Co4	60	7.54999	6.76474	8.33524	7.6505	0	13.663	5.9479	9.7185	3.2875	11.399	13.663	3.7706	9.24001	3.03974	40.2615	0.392428	-0.466038	0.308694	0.0692086	0.608492
Kastanozems	whole	no	Ni4	60	42.1734	40.1029	44.2439	46.0635	22.7995	50.945	39.7595	47.2875	27.0455	48.7142	28.1455	7.528	64.2414	8.01507	19.0051	1.03474	-1.28765	0.308694	0.257385	0.608492
Kastanozems	whole	no	Cu4	60	16.7506	15.9271	17.574	17.6925	7.924	20.774	15.5343	19.2875	12.1082	19.9455	12.85	3.75328	10.1609	3.18762	19.0299	0.41152	-1.15768	0.308694	0.715589	0.608492
Kastanozems	whole	no	Zn4	60	65.1345	63.9156	66.3533	64.3655	54.6105	76.15	61.6884	68.8447	59.191	71.605	21.5395	7.15627	22.2615	4.71821	7.2438	0.609118	0.285298	0.308694	-0.412622	0.608492
Kastanozems	whole	no	Sr4	60	104.31	99.3871	109.233	103.422	39.9466	134.97	93.252	120.992	84.3821	127.79	95.0229	27.74	363.193	19.0576	18.2701	2.46033	-0.605392	0.308694	0.823774	0.608492
Kastanozems	whole	no	Ba4	60	355.381	345.326	365.436	351.845	277.572	436.65	334.774	389.945	297.815	406.227	159.078	55.171	1514.92	38.922	10.9522	5.0248	-0.206919	0.308694	-0.571224	0.608492
Kastanozems	whole	no	Pb4	60	12.5535	10.9252	14.1818	11.6672	5.107	53.76	9.351	14.8018	7.4465	16.37	48.653	5.45075	39.7302	6.30319	50.2107	0.813738	4.81862	0.308694	31.2897	0.608492
Kastanozems	whole	no	Na_m	60	0.379857	0.0342854	0.725428	0	0	7.61069	0	0.101567	0	0.625451	7.61069	0.101567	1.78951	1.33773	352.166	0.1727	4.63848	0.308694	21.8013	0.608492
Kastanozems	whole	no	Mg_m	60	27.7933	24.6688	30.9179	32.5569	9.3765	47.2016	13.4257	38.285	11.3197	41.033	37.8251	24.8592	146.296	12.0953	43.5186	1.56149	-0.281869	0.308694	-1.55913	0.608492
Kastanozems	whole	no	Al_m	60	5.50589	5.27616	5.73561	5.35801	4.1153	8.04609	4.86147	5.80241	4.58155	7.0215	3.93079	0.94094	0.790798	0.889268	16.1512	0.114804	1.10158	0.308694	0.855857	0.608492
Kastanozems	whole	no	Si_m	60	0.364829	0.351088	0.37857	0.366894	0.184455	0.483267	0.337812	0.394392	0.303517	0.433019	0.298812	0.0565801	0.00282957	0.0531937	14.5804	0.00686727	-0.548214	0.308694	1.48354	0.608492
Kastanozems	whole	no	K_m	60	2.48269	2.14295	2.82243	2.14346	1.54254	11.4168	1.9658	2.4927	1.81861	3.51536	9.87423	0.526897	1.72958	1.31514	52.9722	0.169783	5.59532	0.308694	37.0228	0.608492
Kastanozems	whole	no	Ca_m	60	79.7174	73.5268	85.908	93.248	31.2303	100	53.7584	98.0339	39.7682	100	68.7697	44.2755	574.277	23.9641	30.0613	3.09375	-0.867335	0.308694	-0.974588	0.608492
Kastanozems	whole	no	Ti_m	60	0.131549	0.123636	0.139461	0.137512	0.0517413	0.179736	0.108654	0.15484	0.0880919	0.166502	0.127995	0.0461859	0.00093807	0.0306279	23.2826	0.00395405	-0.512218	0.308694	-0.560077	0.608492
Kastanozems	whole	no	Mn_m	60	80.5594	77.2289	83.8899	77.4132	58.1909	100	70.7798	93.9598	65.6984	100	41.8091	23.18	166.219	12.8926	16.0038	1.66443	0.309584	0.308694	-1.15773	0.608492
Kastanozems	whole	no	Fe_m	60	4.65406	4.43638	4.87173	4.62718	2.95512	6.16724	4.15949	5.22614	3.38089	5.86436	3.21211	1.06665	0.710042	0.84264	18.1055	0.108784	-0.0640831	0.308694	-0.696254	0.608492
Kastanozems	whole	no	P_m	60	51.6677	46.5914	56.7441	49.745	22.4826	82.8533	31.1642	70.5792	25.8277	77.643	60.3707	39.415	386.156	19.6509	38.0331	2.53691	-0.0111146	0.308694	-1.45382	0.608492
Kastanozems	whole	no	S_m	60	23.4955	19.3746	27.6164	28.4535	2.826	54.1999	4.61917	37.0889	3.244	41.585	51.3739	32.4697	254.476	15.9523	67.8951	2.05943	-0.109182	0.308694	-1.50639	0.608492
Kastanozems	whole	no	Cr_m	60	1.79613	1.73002	1.86223	1.76867	1	2.26727	1.6362	1.94546	1.52066	2.14969	1.26727	0.309255	0.0654772	0.255885	14.2465	0.0330346	-0.451036	0.308694	1.02773	0.608492
Kastanozems	whole	no	V_m	60	13.1872	12.7097	13.6648	12.7223	9.80965	18.6806	12.0736	14.2595	11.0114	15.8817	8.87096	2.18592	3.41706	1.84853	14.0176	0.238644	0.656655	0.308694	0.481404	0.608492
Kastanozems	whole	no	Co_m	60	47.9606	43.0254	52.8957	41.2955	24.0944	100	32.7793	59.6211	29.165	77.6054	75.9056	26.8419	364.978	19.1044	39.8336	2.46637	1.06136	0.308694	0.49243	0.608492
Kastanozems	whole	no	Ni_m	60	21.0063	18.3796	23.633	15.28	11.0124	44.5298	13.3885	27.2194	12.0464	38.6231	33.5174	13.8308	103.391	10.1681	48.4052	1.3127	0.941884	0.308694	-0.620178	0.608492
Kastanozems	whole	no	Cu_m	60	35.2621	32.1742	38.35	28.504	22.1866	66.9833	25.8909	43.5554	24.4735	54.3494	44.7968	17.6644	142.887	11.9535	33.8991	1.54319	0.964129	0.308694	-0.219154	0.608492
Kastanozems	whole	no	Zn_m	60	8.51358	7.62871	9.39844	7.39237	4.62857	19.357	6.31828	8.99246	5.91583	14.5792	14.7284	2.67418	11.7331	3.42537	40.2342	0.442213	1.80379	0.308694	2.74327	0.608492
Kastanozems	whole	no	Sr_m	60	46.7159	41.1025	52.3292	57.5123	11.2043	86.8597	20.1092	62.0407	15.864	69.2912	75.6554	41.9315	472.173	21.7295	46.5143	2.80527	-0.389612	0.308694	-1.34253	0.608492
Kastanozems	whole	no	Ba_m	60	16.9368	16.1918	17.6817	17.6554	4.30837	20.7919	15.3545	19.2385	13.4797	20.1747	16.4835	3.88407	8.3156	2.88368	17.0262	0.372281	-1.50372	0.308694	4.7258	0.608492
Kastanozems	whole	no	Pb_m	60	40.0348	38.0367	42.0329	40.249	11.8689	59.555	34.5774	44.6874	31.8324	49.4908	47.6861	10.11	59.8242	7.73461	19.3197	0.998534	-0.301195	0.308694	2.13043	0.608492
Kastanozems	whole	no	R	60	5.70281	5.57044	5.83519	5.53786	5.17258	7.74705	5.4067	5.77191	5.21382	6.52991	2.57448	0.365206	0.262589	0.512435	8.98565	0.066155	1.81246	0.308694	3.63715	0.608492
Kastanozems	whole	no	CIW	60	62.9758	59.4627	66.4889	58.5951	38.9049	83.9226	53.6983	78.4768	46.8551	81.7633	45.0177	24.7785	184.943	13.5994	21.5946	1.75567	0.17498	0.308694	-1.2775	0.608492
Kastanozems	whole	no	CIA	60	56.1264	53.3433	58.9095	52.9062	36.4162	72.9275	48.8694	68.0809	43.2537	71.012	36.5114	19.2114	116.069	10.7735	19.1951	1.39085	0.131253	0.308694	-1.21851	0.608492
Kastanozems	whole	no	WIP	60	3374.57	3271.17	3477.96	3514.35	2791.43	4156.41	2923.3	3649.02	2849.11	3905.89	1364.98	725.714	160210	400.262	11.8611	51.6736	-0.0617768	0.308694	-1.20417	0.608492
Kastanozems	whole	no	PWI	60	79.8456	79.4775	80.2138	79.453	78.0036	84.8755	79.0392	80.1378	78.3832	82.1244	6.87196	1.09855	2.03131	1.42524	1.78499	0.183998	1.39178	0.308694	1.9185	0.608492
Kastanozems	whole	no	Vogt Ratio	60	1.85302	1.59742	2.10863	1.33686	0.662098	3.62113	1.13225	2.95126	0.891584	3.37991	2.95904	1.81901	0.979043	0.989466	53.3973	0.12774	0.640927	0.308694	-1.28754	0.608492
Kastanozems	whole	no	PIA	60	58.5052	54.838	62.1724	53.6067	34.4233	81.0683	48.6223	74.6627	42.0289	78.5514	46.645	26.0404	201.526	14.196	24.2645	1.83269	0.24068	0.308694	-1.30549	0.608492
Kastanozems	whole	no	STI	60	80.9381	80.7286	81.1475	80.6695	79.8802	83.6447	80.4021	81.1731	80.1954	82.3604	3.76449	0.770996	0.65745	0.810833	1.00179	0.104678	1.37422	0.308694	1.3679	0.608492
Kastanozems	whole	no	B/A	60	1.01469	0.914058	1.11533	1.07133	0.513866	1.95132	0.58725	1.22988	0.534445	1.49855	1.43746	0.642631	0.151762	0.389567	38.3926	0.0502929	0.386537	0.308694	-0.552625	0.608492
Kastanozems	whole	no	B/R	60	0.709362	0.639043	0.779682	0.75533	0.352589	1.36593	0.416322	0.860224	0.372497	1.04488	1.01334	0.443903	0.0740985	0.27221	38.374	0.0351422	0.375423	0.308694	-0.555325	0.608492
Kastanozems	whole	no	Si/R	60	3.98912	3.88669	4.09155	3.86689	3.54619	5.6118	3.77083	4.0347	3.62604	4.59426	2.06561	0.263877	0.157214	0.396502	9.93958	0.0511882	1.86192	0.308694	4.09987	0.608492
Kastanozems	whole	no	WI-1	60	14.5581	14.1391	14.9771	14.651	11.5378	20.6986	13.7971	15.4397	11.9543	16.1458	9.16079	1.64254	2.63128	1.62212	11.1424	0.209415	0.636889	0.308694	2.74139	0.608492
Kastanozems	whole	no	WI-2	60	4.37113	4.27088	4.47138	4.39411	3.62777	5.70497	4.18765	4.55757	3.76318	4.84063	2.0772	0.369915	0.150599	0.388071	8.87805	0.0500997	0.320438	0.308694	1.42593	0.608492
Kastanozems	whole	no	Si/Ses	60	4.16167	4.05263	4.2707	4.02936	3.6835	5.8956	3.93275	4.20943	3.76863	4.80048	2.21209	0.276686	0.17815	0.422078	10.142	0.0544901	1.8653	0.308694	4.17628	0.608492
Kastanozems	whole	no	Si/Fe	60	15.4274	14.8809	15.9739	14.9202	12.7953	24.6689	14.387	15.5713	13.2384	18.3375	11.8736	1.18432	4.47533	2.1155	13.7126	0.27311	2.01633	0.308694	5.73349	0.608492
Kastanozems	whole	no	a	60	1.60135	1.55032	1.65238	1.6381	1.015	1.94828	1.49444	1.69929	1.36738	1.85729	0.933276	0.204847	0.0390179	0.19753	12.3352	0.025501	-0.762378	0.308694	0.835961	0.608492
Kastanozems	whole	no	ba-1	60	0.302694	0.295596	0.309792	0.297127	0.263033	0.394427	0.286808	0.312325	0.268565	0.34125	0.131393	0.0255165	0.000754926	0.0274759	9.07712	0.00354713	1.04304	0.308694	1.26811	0.608492
Kastanozems	whole	no	ba-2	60	0.712	0.609351	0.814648	0.764133	0.206012	1.65397	0.271566	0.93436	0.231866	1.22068	1.44796	0.662794	0.157894	0.397359	55.8088	0.0512988	0.373166	0.308694	-0.590085	0.608492
Kastanozems	whole	no	Ba	60	0.849228	0.755036	0.943419	0.890139	0.371224	1.74603	0.468842	1.04638	0.408341	1.31197	1.37481	0.577536	0.132948	0.36462	42.9355	0.0470722	0.473837	0.308694	-0.407677	0.608492
Kastanozems	whole	topsoil	1000-500	15	0			0	0	0	0	0	0	0	0	0	0	0	0	0
Kastanozems	whole	topsoil	500-250	15	0.555183	0.0362465	1.07412	0	0	3.06667	0	0.966667	0	2.03333	3.06667	0.966667	0.878116	0.937078	168.787	0.241953	1.82814	0.580119	2.79278	1.1209
Kastanozems	whole	topsoil	250-50	15	19.143	15.9806	22.3054	20.4	7.36667	25.3667	14.6333	24.3333	11.5667	24.8667	18	9.7	32.6104	5.71055	29.831	1.47446	-0.795399	0.580119	-0.564935	1.1209
Kastanozems	whole	topsoil	50-10	15	47.9998	46.5474	49.4522	47.7333	41.5	51.7333	46.964	49.8	44.4667	51.0333	10.2333	2.83599	6.87849	2.62269	5.46395	0.677175	-0.998578	0.580119	1.50434	1.1209
Kastanozems	whole	topsoil	10-5	15	10.2901	9.64802	10.9322	9.95194	8.63333	12.6667	9.4	10.9667	8.8	12.0667	4.03333	1.56667	1.34442	1.15949	11.268	0.29938	0.640471	0.580119	-0.167443	1.1209
Kastanozems	whole	topsoil	5-1	15	17.9314	15.38	20.4828	16.4667	12.6	26.9333	14.1	21.7	13	26.3	14.3333	7.6	21.2269	4.60726	25.6938	1.18959	0.828602	0.580119	-0.334971	1.1209
Kastanozems	whole	topsoil	<1	15	4.08012	3.43162	4.72862	3.66667	2.63333	6.26667	3.13333	5.23333	2.73333	5.93333	3.63333	2.1	1.37135	1.17105	28.7012	0.302363	0.636014	0.580119	-0.850268	1.1209
Kastanozems	whole	topsoil	EC, µS/cm	10	138.35	102.726	173.974	131.25	86.7	268	112.8	145.2	92.35	209.15	181.3	32.4	2479.95	49.7991	35.995	15.7479	2.19984	0.687043	6.05272	1.33425
Kastanozems	whole	topsoil	pH	10	6.84	6.58945	7.09055	6.8	6.3	7.5	6.7	7	6.35	7.35	1.2	0.3	0.122667	0.350238	5.12044	0.110755	0.300262	0.687043	0.448939	1.33425
Kastanozems	whole	topsoil	TOC,%	15	1.71622	1.42963	2.00281	1.53436	1.047	2.60535	1.3638	2.08091	1.06631	2.56254	1.55835	0.717118	0.267828	0.517521	30.1547	0.133623	0.522084	0.580119	-0.95966	1.1209
Kastanozems	whole	topsoil	LOI,%	15	8.70467	8.27366	9.13567	8.59	7.46	9.85	8.09	9.58	7.51	9.77	2.39	1.49	0.605741	0.778294	8.94111	0.200955	0.0184005	0.580119	-1.02233	1.1209
Kastanozems	whole	topsoil	Na	15	10758.1	10155.8	11360.3	10535.5	8754.84	12983.9	10238.7	11129	9645.16	12909.7	4229.03	890.323	1.18272e+06	1087.53	10.109	280.799	0.721022	0.580119	1.2655	1.1209
Kastanozems	whole	topsoil	Mg	15	8220	7488.25	8951.75	7920	6000	10860	7380	8640	7020	10680	4860	1260	1746000	1321.36	16.075	341.174	0.73016	0.580119	0.413554	1.1209
Kastanozems	whole	topsoil	Al	15	38547.9	36864.7	40231.2	38227	32781.1	44586.5	36400	40651.4	36294.6	43075.7	11805.4	4251.35	9.23898e+06	3039.57	7.88517	784.814	0.330959	0.580119	0.177361	1.1209
Kastanozems	whole	topsoil	Si	15	320805	315547	326064	321113	301000	337307	314813	326387	306320	333527	36306.7	11573.3	9.01665e+07	9495.6	2.95993	2451.75	-0.378589	0.580119	0.432603	1.1209
Kastanozems	whole	topsoil	K	15	17707.7	17317.4	18097.9	17591.5	16014.9	19002.1	17425.5	18255.3	17010.6	18421.3	2987.23	829.787	496541	704.656	3.97939	181.942	-0.537855	0.580119	1.52008	1.1209
Kastanozems	whole	topsoil	Ca	15	10366.7	7524.11	13209.2	8642.86	7071.43	27857.1	7857.14	11214.3	7357.14	12928.6	20785.7	3357.14	2.63476e+07	5132.99	49.5144	1325.33	3.18727	0.580119	11.1122	1.1209
Kastanozems	whole	topsoil	Ti	15	3988	3916	4060	3960	3720	4200	3900	4140	3840	4140	480	240	16902.9	130.011	3.26005	33.5687	-0.117877	0.580119	-0.132561	1.1209
Kastanozems	whole	topsoil	Mn	15	706.479	667.694	745.264	704.93	573.239	805.634	673.944	759.155	596.479	805.634	232.394	85.2113	4905.22	70.0373	9.91357	18.0835	-0.238845	0.580119	-0.350254	1.1209
Kastanozems	whole	topsoil	Fe	15	27799.3	25681.2	29917.5	26880	20510	35910	25970	30660	23520	33390	15400	4690	1.46299e+07	3824.91	13.759	987.587	0.41208	0.580119	0.707695	1.1209
Kastanozems	whole	topsoil	P	15	541.408	505.082	577.735	523.944	480.282	742.254	480.282	567.606	480.282	567.606	261.972	87.3239	4302.94	65.5968	12.116	16.937	2.11738	0.580119	6.23661	1.1209
Kastanozems	whole	topsoil	S	15	606.667	535.789	677.544	600	500	800	500	800	500	800	300	300	16381	127.988	21.0969	33.0464	0.802288	0.580119	-1.10954	1.1209
Kastanozems	whole	topsoil	Cr	15	165	158.999	171.001	165	148	191	159	172	149	175	43	13	117.429	10.8364	6.56754	2.79796	0.596512	0.580119	1.2672	1.1209
Kastanozems	whole	topsoil	V	15	111.6	107.215	115.985	111	96	129	106	117	104	119	33	11	62.6857	7.91743	7.09447	2.04427	0.25774	0.580119	0.826956	1.1209
Kastanozems	whole	topsoil	Co	15	15.9333	15.1102	16.7565	16	13	18	15	17	14	18	5	2	2.20952	1.48645	9.32916	0.383799	-0.471992	0.580119	-0.501806	1.1209
Kastanozems	whole	topsoil	Ni	15	46.9333	43.1864	50.6803	45	36	63	42	52	41	55	27	10	45.781	6.76616	14.4165	1.74702	0.84801	0.580119	0.947567	1.1209
Kastanozems	whole	topsoil	Cu	15	25.8667	24.2883	27.4451	27	20	31	24	27	23	30	11	3	8.12381	2.85023	11.0189	0.735926	-0.144054	0.580119	0.160859	1.1209
Kastanozems	whole	topsoil	Zn	15	77	74.369	79.631	77	69	86	73	80	71	84	17	7	22.5714	4.75094	6.17005	1.22669	0.179844	0.580119	-0.385404	1.1209
Kastanozems	whole	topsoil	Rb	15	78.9333	76.9646	80.902	78	72	85	77	81	76	85	13	4	12.6381	3.55501	4.50381	0.9179	0.228185	0.580119	0.0295891	1.1209
Kastanozems	whole	topsoil	Sr	15	152.933	148.856	157.011	153	146	176	148	154	147	159	30	6	54.2095	7.36271	4.81433	1.90104	2.36534	0.580119	7.10095	1.1209
Kastanozems	whole	topsoil	Zr	15	392.067	376.178	407.956	393	347	450	372	404	360	445	103	32	823.21	28.6916	7.31805	7.40815	0.644553	0.580119	0.340687	1.1209
Kastanozems	whole	topsoil	Ba	15	464.6	454.437	474.763	469	426	498	450	475	435	478	72	25	336.829	18.3529	3.95026	4.7387	-0.606093	0.580119	0.519037	1.1209
Kastanozems	whole	topsoil	Th	15	9.46667	7.84716	11.0862	9	5	15	7	11	6	14	10	4	8.55238	2.92445	30.892	0.755089	0.474019	0.580119	-0.528082	1.1209
Kastanozems	whole	topsoil	Y	15	31.9333	30.0211	33.8456	32	26	39	29	34	29	38	13	5	11.9238	3.45309	10.8134	0.891583	0.593284	0.580119	0.387155	1.1209
Kastanozems	whole	topsoil	Nb	15	15.0667	14.5344	15.5989	15	14	17	14	15	14	17	3	1	0.92381	0.96115	6.37931	0.248168	0.966163	0.580119	0.593172	1.1209
Kastanozems	whole	topsoil	Pb	15	24.2667	22.4604	26.0729	24	19	31	22	26	20	29	12	4	10.6381	3.26161	13.4407	0.842144	0.466916	0.580119	0.119443	1.1209
Kastanozems	whole	topsoil	Cl	15	163.467	126.267	200.667	156	76	316	111	195	100	276	240	84	4512.41	67.1745	41.0937	17.3444	1.03139	0.580119	0.620705	1.1209
Kastanozems	whole	topsoil	Li1	15	0.31145	0.253201	0.369699	0.2905	0.147	0.543	0.2265	0.4095	0.2035	0.4265	0.396	0.183	0.0110637	0.105184	33.7723	0.0271584	0.607198	0.580119	0.123252	1.1209
Kastanozems	whole	topsoil	Be1	15	0.0373333	0.0323288	0.0423378	0.035	0.035	0.07	0.035	0.035	0.035	0.035	0.035	0	8.16667e-05	0.00903696	24.2061	0.00233333	3.87298	0.580119	15	1.1209
Kastanozems	whole	topsoil	B1	15	0.641167	0.327061	0.955272	0.53	0.1025	2.06	0.425	0.635	0.1025	1.85	1.9575	0.21	0.321718	0.567202	88.464	0.146451	1.86393	0.580119	3.07383	1.1209
Kastanozems	whole	topsoil	Na1	15	65.0605	40.6224	89.4986	59.745	13.62	199.17	31.315	78.445	16.1125	88.09	185.55	47.13	1947.42	44.1296	67.8285	11.3942	2.00034	0.580119	6.08562	1.1209
Kastanozems	whole	topsoil	Mg1	15	513.72	429.861	597.579	473.305	316.86	829.35	414.13	570.875	368.39	824.13	512.49	156.745	22931	151.43	29.4771	39.099	1.12625	0.580119	0.799513	1.1209
Kastanozems	whole	topsoil	Al1	15	18.5085	14.4743	22.5427	16.38	8.57	35.295	13.745	20.62	11.675	32.425	26.725	6.875	53.0685	7.28481	39.3593	1.88093	1.24895	0.580119	1.36776	1.1209
Kastanozems	whole	topsoil	Si1	15	76.6185	66.6182	86.6188	77.87	50.98	112.06	60.925	95.405	51.955	96.655	61.08	34.48	326.099	18.0582	23.569	4.66261	0.300401	0.580119	-0.602102	1.1209
Kastanozems	whole	topsoil	P1	15	4.017	0.845521	7.18848	2.245	0.875	24.04	1.515	3.765	1.37	6.025	23.165	2.25	32.7979	5.72695	142.568	1.47869	3.46966	0.580119	12.6869	1.1209
Kastanozems	whole	topsoil	S1	15	7.349	5.07637	9.62163	5.42	3.19	16.7	4.8	8.43	3.955	15.555	13.51	3.63	16.8416	4.10385	55.8422	1.05961	1.45617	0.580119	1.27041	1.1209
Kastanozems	whole	topsoil	K1	15	459.267	267.609	650.926	352.02	238.855	1662.26	296.94	506.995	266.05	543.93	1423.4	210.055	119779	346.09	75.3571	89.3602	3.39246	0.580119	12.3221	1.1209
Kastanozems	whole	topsoil	Ca1	15	3736.8	1488.08	5985.52	2517.57	1813.05	18269.2	2324.91	3301.04	1891.56	3853.68	16456.2	976.125	1.6489e+07	4060.67	108.667	1048.46	3.74209	0.580119	14.2761	1.1209
Kastanozems	whole	topsoil	Ti1	15	0.0746667	0.0646577	0.0846757	0.07	0.07	0.14	0.07	0.07	0.07	0.07	0.07	0	0.000326667	0.0180739	24.2061	0.00466667	3.87298	0.580119	15	1.1209
Kastanozems	whole	topsoil	V1	15	0.0246667	0.0091913	0.040142	0.0125	0.0125	0.121	0.0125	0.032	0.0125	0.032	0.1085	0.0195	0.000780917	0.0279449	113.29	0.00721534	3.3129	0.580119	11.7905	1.1209
Kastanozems	whole	topsoil	Cr1	15	0.165067	0.141143	0.18899	0.151	0.1205	0.286	0.1335	0.1815	0.1335	0.232	0.1655	0.048	0.00186621	0.0431996	26.171	0.0111541	1.90406	0.580119	3.85904	1.1209
Kastanozems	whole	topsoil	Mn1	15	75.1667	56.9189	93.4145	80.881	31.552	150.571	44.231	102.846	39.241	105.401	119.019	58.615	1085.78	32.9512	43.8375	8.50797	0.618202	0.580119	0.258679	1.1209
Kastanozems	whole	topsoil	Fe1	15	0.107	-0.0192374	0.233237	0	0	0.85	0	0.185	0	0.285	0.85	0.185	0.0519636	0.227955	213.042	0.0588578	2.82803	0.580119	8.74409	1.1209
Kastanozems	whole	topsoil	Co1	15	0.157217	0.107753	0.20668	0.157	0.045	0.3645	0.08	0.222	0.0515	0.267	0.3195	0.142	0.00797801	0.0893197	56.8131	0.0230622	0.775319	0.580119	0.475114	1.1209
Kastanozems	whole	topsoil	Ni1	15	0.934533	0.771394	1.09767	0.9965	0.402	1.4915	0.634	1.1645	0.5675	1.2395	1.0895	0.5305	0.0867841	0.294591	31.5228	0.0760632	-0.0715388	0.580119	-0.394698	1.1209
Kastanozems	whole	topsoil	Cu1	15	0.163533	0.118818	0.208249	0.1455	0.0725	0.3855	0.107	0.197	0.107	0.2785	0.313	0.09	0.00651984	0.0807455	49.3756	0.0208484	1.7735	0.580119	3.28775	1.1209
Kastanozems	whole	topsoil	Zn1	15	0.618633	0.350025	0.887241	0.6	0.01	1.368	0.02	1.0115	0.01	1.3465	1.358	0.9915	0.235267	0.485044	78.4057	0.125238	0.0876307	0.580119	-1.26087	1.1209
Kastanozems	whole	topsoil	Sr1	15	22.9977	18.4793	27.5161	20.303	14.608	48.206	18.513	24.308	17.283	32.548	33.598	5.795	66.5708	8.15909	35.4779	2.10667	2.39126	0.580119	6.63886	1.1209
Kastanozems	whole	topsoil	Ba1	15	27.4184	23.4658	31.3711	25.219	18.169	40.754	22.299	30.519	21.254	40.509	22.585	8.22	50.945	7.13758	26.032	1.84291	1.00639	0.580119	-0.0807365	1.1209
Kastanozems	whole	topsoil	Cd1	15	0.0640667	0.0498934	0.0782399	0.055	0.026	0.109	0.047	0.08	0.0345	0.109	0.083	0.033	0.000655031	0.0255936	39.9483	0.00660823	0.591168	0.580119	-0.551294	1.1209
Kastanozems	whole	topsoil	Pb1	15	0.180817	0.133804	0.227829	0.157	0.055	0.449	0.14	0.20325	0.1315	0.212	0.394	0.06325	0.0072069	0.0848934	46.95	0.0219194	2.28542	0.580119	7.74661	1.1209
Kastanozems	whole	topsoil	Li2	15	0.03865	0.027147	0.050153	0.0335	0.017	0.086	0.02125	0.057	0.018	0.064	0.069	0.03575	0.000431462	0.0207717	53.743	0.00536322	0.911295	0.580119	0.0975294	1.1209
Kastanozems	whole	topsoil	Be2	15	0.0293333	0.0254012	0.0332654	0.0275	0.0275	0.055	0.0275	0.0275	0.0275	0.0275	0.0275	0	5.04167e-05	0.00710047	24.2061	0.00183333	3.87298	0.580119	15	1.1209
Kastanozems	whole	topsoil	B2	15	0.026	-0.0150222	0.0670222	0	0	0.2825	0	0	0	0.08	0.2825	0	0.00548732	0.0740765	284.909	0.0191265	3.41086	0.580119	12.0793	1.1209
Kastanozems	whole	topsoil	Na2	15	6.97183	-7.98126	21.9249	0	0	104.578	0	0	0	0	104.578	0	729.097	27.0018	387.298	6.97183	3.87298	0.580119	15	1.1209
Kastanozems	whole	topsoil	Mg2	15	30.9102	21.2163	40.604	26.35	5.035	66.74	18.6225	43.02	11.185	56.3	61.705	24.3975	306.418	17.5048	56.6312	4.51972	0.713587	0.580119	-0.170364	1.1209
Kastanozems	whole	topsoil	Al2	15	88.5632	84.6413	92.485	86.095	79.435	100.215	82.815	96.5825	79.93	97.12	20.78	13.7675	50.1547	7.082	7.99655	1.82856	0.336289	0.580119	-1.46657	1.1209
Kastanozems	whole	topsoil	Si2	15	22.4	17.131	27.3686	22.425	6.52	45.405	15.25	26.155	13.245	32.35	38.885	10.905	85.4396	9.24336	41.5435	2.38662	0.84797	0.580119	1.88624	1.1209
Kastanozems	whole	topsoil	P2	15	4.63283	1.5386	7.72707	3.225	0.605	23.13	1.83	4.38	0.68	9.2975	22.525	2.55	31.2197	5.58746	120.606	1.44268	2.93735	0.580119	9.56973	1.1209
Kastanozems	whole	topsoil	S2	15	4.25583	3.25261	5.25906	4.14	1.495	7.49	2.66	5.44	1.83	6.755	5.995	2.78	3.28188	1.8116	42.5674	0.467752	0.21295	0.580119	-0.849696	1.1209
Kastanozems	whole	topsoil	K2	15	40.7777	30.3043	51.251	39.19	7.425	76.26	27.865	56.095	18.54	65.175	68.835	28.23	357.681	18.9125	46.3794	4.88317	0.151803	0.580119	-0.458572	1.1209
Kastanozems	whole	topsoil	Ca2	15	487.041	353.667	620.415	421.285	223.94	1191.05	322.565	613.19	306.825	735.26	967.11	290.625	58005	240.842	49.4501	62.1852	1.98599	0.580119	4.69376	1.1209
Kastanozems	whole	topsoil	Ti2	15	1.11733	0.999622	1.23505	1.095	0.735	1.45	1.005	1.28	0.86	1.43	0.715	0.275	0.0451817	0.21256	19.0238	0.0548827	0.146575	0.580119	-0.629458	1.1209
Kastanozems	whole	topsoil	V2	15	3.23733	2.76395	3.71072	3.0075	2.0725	5.519	2.693	3.5525	2.4825	4.268	3.4465	0.8595	0.730713	0.854817	26.405	0.220713	1.39805	0.580119	2.62677	1.1209
Kastanozems	whole	topsoil	Cr2	15	0.0279667	0.0130071	0.0429263	0.03	0	0.0965	0.004	0.0465	0	0.053	0.0965	0.0425	0.000729731	0.0270135	96.5919	0.00697486	1.1059	0.580119	1.45016	1.1209
Kastanozems	whole	topsoil	Mn2	15	396.573	350.781	442.366	402.216	231.215	539.38	314.25	441.033	311.276	531.201	308.165	126.783	6837.7	82.6904	20.8512	21.3506	-0.110365	0.580119	0.121537	1.1209
Kastanozems	whole	topsoil	Fe2	15	192.431	163.428	221.433	209.62	70.76	264.8	158.58	227.41	124.215	258.805	194.04	68.83	2742.79	52.3716	27.2158	13.5223	-0.776167	0.580119	0.581998	1.1209
Kastanozems	whole	topsoil	Co2	15	5.17778	4.73066	5.62491	5.178	3.975	6.618	4.37825	5.8395	4.1075	6.2815	2.643	1.46125	0.651892	0.807398	15.5935	0.208469	0.108597	0.580119	-0.899062	1.1209
Kastanozems	whole	topsoil	Ni2	15	5.9743	5.52486	6.42374	5.7835	4.7725	7.3925	5.2355	6.4885	4.8805	7.3185	2.62	1.253	0.65866	0.811579	13.5845	0.209549	0.273001	0.580119	-0.734766	1.1209
Kastanozems	whole	topsoil	Cu2	15	5.3186	4.87788	5.75932	5.172	3.7395	6.586	4.717	6.1145	4.49	6.32	2.8465	1.3975	0.633371	0.795846	14.9635	0.205487	-0.151084	0.580119	-0.547482	1.1209
Kastanozems	whole	topsoil	Zn2	15	1.62337	1.0747	2.17203	1.553	0.305	3.227	0.6115	2.5335	0.39	2.8835	2.922	1.922	0.981595	0.990755	61.0309	0.255812	0.168985	0.580119	-1.47949	1.1209
Kastanozems	whole	topsoil	Sr2	15	0			0	0	0	0	0	0	0	0	0	0	0	0	0
Kastanozems	whole	topsoil	Ba2	15	2.24493	1.23822	3.25165	2.011	0	6.142	0.881	3.516	0	4.716	6.142	2.635	3.30472	1.81789	80.9775	0.469377	0.593204	0.580119	-0.158142	1.1209
Kastanozems	whole	topsoil	Cd2	15	0.09285	0.0709756	0.114724	0.08	0.039	0.156	0.052	0.1305	0.045	0.151	0.117	0.0785	0.00156025	0.0395	42.5417	0.0101989	0.221921	0.580119	-1.32068	1.1209
Kastanozems	whole	topsoil	Pb2	15	3.14168	2.69475	3.58862	2.9335	1.978	4.44925	2.4765	3.938	2.08	4.033	2.47125	1.4615	0.651351	0.807063	25.6889	0.208383	0.116733	0.580119	-1.44168	1.1209
Kastanozems	whole	topsoil	Li3	15	1.02788	0.820058	1.23571	0.9195	0.423	1.8825	0.7675	1.3335	0.7495	1.557	1.4595	0.566	0.140838	0.375284	36.5104	0.096898	0.858372	0.580119	0.633772	1.1209
Kastanozems	whole	topsoil	Be3	15	0.247333	0.195519	0.299148	0.27	0.055	0.348	0.243	0.322	0.09	0.348	0.293	0.079	0.00875438	0.0935648	37.8295	0.0241583	-1.19114	0.580119	0.351182	1.1209
Kastanozems	whole	topsoil	B3	15	0.284833	-0.038743	0.60841	0	0	1.65	0	0.0525	0	1.57	1.65	0.0525	0.34141	0.584303	205.139	0.150866	1.9205	0.580119	2.2719	1.1209
Kastanozems	whole	topsoil	Na3	15	3.7425	0.119995	7.36501	0	0	17.09	0	11.02	0	15.2125	17.09	11.02	42.7899	6.5414	174.787	1.68898	1.30809	0.580119	-0.12104	1.1209
Kastanozems	whole	topsoil	Mg3	15	477.682	377.903	577.46	392.505	219.38	914.24	368.185	605.235	333.99	736.58	694.86	237.05	32463.6	180.176	37.7189	46.5214	1.1332	0.580119	1.14408	1.1209
Kastanozems	whole	topsoil	Al3	15	2167.26	1904.51	2430.01	2022.15	1423.36	3296.34	1927.62	2477.91	1817.23	2939.68	1872.98	550.29	225122	474.47	21.8926	122.508	1.13847	0.580119	1.35792	1.1209
Kastanozems	whole	topsoil	Si3	15	938.12	836.454	1039.79	914.26	564.68	1360.83	840.105	1028.63	726	1155.78	796.145	188.525	33703.7	183.586	19.5695	47.4016	0.311573	0.580119	1.66535	1.1209
Kastanozems	whole	topsoil	P3	15	147.311	126.564	168.058	138.985	104.185	254.02	126.08	153.5	108.235	190.895	149.835	27.42	1403.57	37.4642	25.432	9.67323	1.78132	0.580119	4.09238	1.1209
Kastanozems	whole	topsoil	S3	15	13.621	9.75097	17.491	13.015	6.95	31.88	8.325	16.81	7.035	23.885	24.93	8.485	48.8374	6.98837	51.3059	1.80439	1.50557	0.580119	2.22659	1.1209
Kastanozems	whole	topsoil	K3	15	154.275	107.865	200.685	133.165	83.31	430.915	107.53	159.155	87.805	214.915	347.605	51.625	7023.28	83.805	54.3218	21.6384	2.85616	0.580119	9.44425	1.1209
Kastanozems	whole	topsoil	Ca3	15	987.522	670.864	1304.18	867.205	545.26	2916.3	700.36	949.825	618.03	1357.74	2371.04	249.465	326967	571.81	57.9035	147.641	3.08302	0.580119	10.5634	1.1209
Kastanozems	whole	topsoil	Ti3	15	3.15	2.86332	3.43668	3.14	2.37	4.05	2.7	3.64	2.49	3.93	1.68	0.94	0.267986	0.517673	16.4341	0.133663	0.255806	0.580119	-0.923632	1.1209
Kastanozems	whole	topsoil	V3	15	10.3447	9.10901	11.5803	9.4075	7.4075	14.918	8.5675	11.392	8.3375	14.659	7.5105	2.8245	4.97873	2.23131	21.5696	0.576121	0.975461	0.580119	0.305603	1.1209
Kastanozems	whole	topsoil	Cr3	15	2.5026	2.18833	2.81687	2.398	1.5465	3.576	2.206	3.079	1.709	3.379	2.0295	0.873	0.322051	0.567495	22.6762	0.146527	0.386201	0.580119	-0.139581	1.1209
Kastanozems	whole	topsoil	Mn3	15	391.275	330.374	452.176	368.931	238.316	611.401	320.456	467.246	264.956	562.541	373.085	146.79	12094	109.973	28.1062	28.3948	0.583178	0.580119	-0.481642	1.1209
Kastanozems	whole	topsoil	Fe3	15	1229.15	1122.1	1336.2	1220.45	837.15	1601.36	1149.34	1380.3	945.035	1399.35	764.205	230.96	37366	193.303	15.7266	49.9106	-0.278197	0.580119	0.404661	1.1209
Kastanozems	whole	topsoil	Co3	15	5.43278	4.95256	5.91301	5.2665	4.349	7.3485	4.79	6.1695	4.565	6.5955	2.9995	1.3795	0.751995	0.867177	15.9619	0.223904	0.832669	0.580119	-0.0835308	1.1209
Kastanozems	whole	topsoil	Ni3	15	9.9748	9.27196	10.6776	10.1105	7.5755	11.9305	9.1255	10.9025	8.108	11.5385	4.355	1.777	1.61076	1.26916	12.7236	0.327695	-0.416524	0.580119	-0.472077	1.1209
Kastanozems	whole	topsoil	Cu3	15	7.9988	7.43512	8.56248	8.2745	5.4225	9.259	7.693	8.713	6.65	9.0845	3.8365	1.02	1.03607	1.01787	12.7253	0.262814	-1.20268	0.580119	1.67203	1.1209
Kastanozems	whole	topsoil	Zn3	15	7.8907	6.81105	8.97035	7.06	5.33	12.052	6.14	9.21	6.0565	10.905	6.722	3.07	3.8009	1.94959	24.7074	0.503382	0.767259	0.580119	-0.174458	1.1209
Kastanozems	whole	topsoil	Sr3	15	7.15463	6.16928	8.13999	6.785	5.18	10.585	5.965	8.145	5.51	10.542	5.405	2.18	3.166	1.77933	24.8696	0.45942	1.09969	0.580119	0.00752206	1.1209
Kastanozems	whole	topsoil	Ba3	15	38.7932	34.2206	43.3658	36.53	26.291	55.78	33.05	43.615	31.895	54.725	29.489	10.565	68.1791	8.25706	21.2848	2.13196	0.957557	0.580119	0.534806	1.1209
Kastanozems	whole	topsoil	Cd3	15	0.163567	0.135607	0.191526	0.149	0.096	0.267	0.123	0.2025	0.111	0.245	0.171	0.0795	0.00254907	0.0504883	30.8671	0.013036	0.73041	0.580119	-0.315963	1.1209
Kastanozems	whole	topsoil	Pb3	15	6.83985	5.99665	7.68305	6.3585	5.285	10.268	5.5215	7.8215	5.296	8.983	4.983	2.3	2.31838	1.52262	22.261	0.393139	0.88449	0.580119	0.0313347	1.1209
Kastanozems	whole	topsoil	Na4	15	10746.3	10143.1	11349.4	10461.3	8754.84	12983.9	10238.7	11129	9645.16	12896.9	4229.03	890.323	1.18618e+06	1089.12	10.1348	281.209	0.740272	0.580119	1.24108	1.1209
Kastanozems	whole	topsoil	Mg4	15	7197.69	6625.04	7770.34	6891.22	5437.41	9304.75	6542.76	7755.57	6261.32	9103.67	3867.34	1212.81	1.06932e+06	1034.08	14.3668	266.998	0.718002	0.580119	0.5064	1.1209
Kastanozems	whole	topsoil	Al4	15	36273.6	34843.7	37703.5	36038.3	31257	41154.6	34361.6	38059	34235.6	40015.3	9897.62	3697.37	6.66674e+06	2582	7.11813	666.67	0.17602	0.580119	-0.0155697	1.1209
Kastanozems	whole	topsoil	Si4	15	319768	314411	325125	319992	299700	336684	313689	325407	304840	332620	36984.7	11717.3	9.35798e+07	9673.66	3.02521	2497.73	-0.375497	0.580119	0.425878	1.1209
Kastanozems	whole	topsoil	K4	15	17053.3	16684.2	17422.5	17047	15456.6	17971.2	16631.3	17737.2	16491.7	17907.7	2514.64	1105.87	444303	666.561	3.90868	172.105	-0.591295	0.580119	1.02016	1.1209
Kastanozems	whole	topsoil	Ca4	15	5155.3	4285.46	6025.15	4784.94	2956.77	8173.38	3825.25	5648.79	3303.13	7908.51	5216.61	1823.54	2.46721e+06	1570.73	30.4683	405.562	0.723538	0.580119	-0.150945	1.1209
Kastanozems	whole	topsoil	Ti4	15	3983.66	3911.69	4055.63	3955.91	3715.79	4194.98	3895.38	4135.36	3836.58	4136.49	479.2	239.98	16890.6	129.964	3.26243	33.5565	-0.116014	0.580119	-0.139148	1.1209
Kastanozems	whole	topsoil	Mn4	15	9.19517	-2.26557	20.6559	0	0	68.7614	0	0	0	43.0791	68.7614	0	428.3	20.6954	225.068	5.34353	2.28495	0.580119	4.66215	1.1209
Kastanozems	whole	topsoil	Fe4	15	26377.6	24298.6	28456.7	25776.4	19245.1	34397	24447.6	29051	22102.2	31630.3	15151.9	4603.42	1.40947e+07	3754.3	14.2329	969.355	0.386524	0.580119	0.684869	1.1209
Kastanozems	whole	topsoil	P4	15	385.447	369.149	401.745	381.039	334.452	441.064	370.492	407.121	335.102	420.261	106.612	36.6289	866.148	29.4304	7.63538	7.59889	-0.102399	0.580119	-0.0549498	1.1209
Kastanozems	whole	topsoil	S4	15	581.441	516.035	646.847	571.415	480.7	774.71	483.96	744.99	482.94	767.893	294.01	261.03	13949.4	118.108	20.3129	30.4952	0.831248	0.580119	-1.04547	1.1209
Kastanozems	whole	topsoil	Cr4	15	162.319	156.396	168.242	161.337	145.587	187.463	155.719	169.29	146.553	172.364	41.876	13.5705	114.403	10.6959	6.58946	2.76168	0.54903	0.580119	0.993632	1.1209
Kastanozems	whole	topsoil	V4	15	97.9933	94.7452	101.241	97.197	86.5075	109.782	93.8675	102.817	91.7725	105.082	23.2745	8.9495	34.4016	5.86529	5.9854	1.51441	0.181933	0.580119	0.27997	1.1209
Kastanozems	whole	topsoil	Co4	15	5.16555	3.95657	6.37453	5.9285	1.662	8.1525	2.932	6.682	1.7605	7.8115	6.4905	3.75	4.7661	2.18314	42.2635	0.563684	-0.3675	0.580119	-1.19887	1.1209
Kastanozems	whole	topsoil	Ni4	15	30.0497	26.5034	33.596	28.2285	22.7995	46.4175	25.0975	32.6945	23.2975	38.112	23.618	7.597	41.0075	6.40371	21.3104	1.65343	1.28612	0.580119	1.74741	1.1209
Kastanozems	whole	topsoil	Cu4	15	12.3857	10.8156	13.9559	12.4835	7.924	18.043	10.1055	14.0685	8.513	16.378	10.119	3.963	8.03939	2.83538	22.8923	0.732092	0.184376	0.580119	-0.089425	1.1209
Kastanozems	whole	topsoil	Zn4	15	66.8673	64.5175	69.2171	67.4855	57.4165	74.235	65.5	69.353	59.682	70.415	16.8185	3.853	18.0053	4.24327	6.3458	1.09561	-0.833956	0.580119	1.02189	1.1209
Kastanozems	whole	topsoil	Sr4	15	126.185	123.446	128.923	124.96	118.647	134.97	123.439	129.794	119.969	134.704	16.3225	6.355	24.4525	4.94495	3.91882	1.27678	0.502074	0.580119	-0.505293	1.1209
Kastanozems	whole	topsoil	Ba4	15	396.448	385.972	406.923	398.95	364.139	436.65	388.35	406.615	367.43	415.395	72.511	18.265	357.843	18.9167	4.77156	4.88428	-0.0205328	0.580119	0.570036	1.1209
Kastanozems	whole	topsoil	Pb4	15	14.1043	12.5092	15.6994	14.582	8.089	18.057	11.5407	16.34	10.95	17.827	9.968	4.79925	8.29654	2.88037	20.4219	0.743709	-0.497164	0.580119	-0.446655	1.1209
Kastanozems	whole	topsoil	Na_m	15	0.11083	-0.0721841	0.293845	0	0	1.28995	0	0.0992666	0	0.16937	1.28995	0.0992666	0.109218	0.330481	298.187	0.0853299	3.70955	0.580119	14.0537	1.1209
Kastanozems	whole	topsoil	Mg_m	15	12.2148	11.1726	13.2571	12.065	9.3765	16.1725	10.8074	12.9896	10.2365	15.5617	6.79597	2.18224	3.54212	1.88205	15.4079	0.485944	0.770427	0.580119	0.331314	1.1209
Kastanozems	whole	topsoil	Al_m	15	5.84823	5.42097	6.27549	5.66494	4.64922	7.69707	5.40797	6.37701	5.24197	7.10459	3.04785	0.96904	0.595268	0.771536	13.1926	0.19921	1.15507	0.580119	1.43108	1.1209
Kastanozems	whole	topsoil	Si_m	15	0.325058	0.284965	0.365152	0.317665	0.184455	0.483267	0.284206	0.357007	0.248021	0.431957	0.298812	0.0728009	0.00524164	0.0723992	22.2727	0.0186934	0.395998	0.580119	1.04273	1.1209
Kastanozems	whole	topsoil	K_m	15	3.66675	2.41586	4.91765	3.05065	1.90394	11.4168	2.53262	3.81209	2.39444	4.59447	9.51284	1.27947	5.10225	2.25882	61.6026	0.583224	3.23884	0.580119	11.5401	1.1209
Kastanozems	whole	topsoil	Ca_m	15	47.0395	40.2058	53.8731	46.7077	31.2303	80.3261	36.7805	53.2891	34.0974	59.8109	49.0958	16.5086	152.274	12.3399	26.2331	3.18616	1.31525	0.580119	2.7999	1.1209
Kastanozems	whole	topsoil	Ti_m	15	0.108946	0.0998615	0.118031	0.112077	0.0846618	0.131692	0.0923913	0.119405	0.0871212	0.130808	0.0470301	0.0270135	0.000269111	0.0164046	15.0575	0.00423565	-0.101462	0.580119	-1.35739	1.1209
Kastanozems	whole	topsoil	Mn_m	15	98.5682	96.7263	100.41	100	88.4721	100	100	100	93.7515	100	11.5279	0	11.0628	3.32608	3.37439	0.85879	-2.50261	0.580119	6.11222	1.1209
Kastanozems	whole	topsoil	Fe_m	15	5.17146	4.70577	5.63715	5.27014	3.14809	6.16724	4.84591	5.86209	4.10571	6.028	3.01914	1.01618	0.707152	0.840923	16.2608	0.217125	-1.05022	0.580119	0.917866	1.1209
Kastanozems	whole	topsoil	P_m	15	28.3876	25.5435	31.2316	27.5905	22.4826	40.5778	24.5551	30.3634	22.8595	36.1787	18.0951	5.80831	26.3757	5.13573	18.0915	1.32604	1.08123	0.580119	0.924596	1.1209
Kastanozems	whole	topsoil	S_m	15	4.01296	3.37087	4.65504	3.66167	2.826	6.87625	3.176	4.69083	2.851	5.86625	4.05025	1.51483	1.34434	1.15946	28.8928	0.29937	1.32738	0.580119	1.41759	1.1209
Kastanozems	whole	topsoil	Cr_m	15	1.62601	1.44737	1.80464	1.6128	1	2.26727	1.50693	1.85183	1.08547	2.06321	1.26727	0.344905	0.104048	0.322565	19.8379	0.0832858	-0.0677726	0.580119	0.835264	1.1209
Kastanozems	whole	topsoil	V_m	15	12.1105	10.9742	13.2468	11.6954	9.80965	17.4991	10.7126	12.8341	9.88802	14.8977	7.68949	2.12145	4.21057	2.05197	16.9437	0.529816	1.40693	0.580119	2.33525	1.1209
Kastanozems	whole	topsoil	Co_m	15	68.2513	61.6101	74.8924	65.1265	52.0441	87.425	57.7111	81.675	56.6028	87.2154	35.3809	23.9639	143.817	11.9924	17.5709	3.09641	0.503016	0.580119	-1.22706	1.1209
Kastanozems	whole	topsoil	Ni_m	15	36.4165	33.5966	39.2363	38.0964	26.3214	44.5298	33.8064	39.6602	26.7077	41.6337	18.2083	5.85386	25.9288	5.09203	13.9828	1.31476	-0.802832	0.580119	0.349417	1.1209
Kastanozems	whole	topsoil	Cu_m	15	52.4614	48.2692	56.6536	53.4685	40.15	66.9833	45.8333	57.435	41.7968	62.5152	26.8333	11.6017	57.3068	7.57012	14.4299	1.9546	0.145016	0.580119	-0.456434	1.1209
Kastanozems	whole	topsoil	Zn_m	15	13.093	10.9422	15.2438	13.5043	8.35185	19.357	9.26513	15.6431	8.60526	19.1317	11.0051	6.37799	15.084	3.88381	29.6633	1.0028	0.303591	0.580119	-1.36406	1.1209
Kastanozems	whole	topsoil	Sr_m	15	17.317	14.6076	20.0263	16.0276	11.2043	32.5869	14.8881	17.6895	14.3185	22.6003	21.3827	2.80143	23.9365	4.8925	28.2526	1.26324	2.3923	0.580119	7.11812	1.1209
Kastanozems	whole	topsoil	Ba_m	15	14.6837	13.8251	15.5422	14.3666	12.3193	17.74	13.4925	16.2616	13.0973	16.8611	5.42072	2.76915	2.40353	1.55033	10.5582	0.400294	0.541602	0.580119	-0.575632	1.1209
Kastanozems	whole	topsoil	Pb_m	15	42.0457	37.4009	46.6905	41.6714	31.9167	59.555	35.5107	49.7172	32.1083	51.9135	27.6383	14.2065	70.3485	8.3874	19.9483	2.16562	0.639619	0.580119	-0.52413	1.1209
Kastanozems	whole	topsoil	R	15	6.31192	5.95456	6.66927	6.32445	5.17258	7.74705	5.7744	6.69409	5.47553	6.86551	2.57448	0.919699	0.416404	0.645294	10.2234	0.166614	0.275201	0.580119	0.573986	1.1209
Kastanozems	whole	topsoil	CIW	15	79.1689	77.1205	81.2172	80.0766	67.9854	82.9499	77.9589	81.4255	75.9772	82.9132	14.9645	3.46659	13.6817	3.69887	4.67213	0.955045	-2.07172	0.580119	5.81112	1.1209
Kastanozems	whole	topsoil	CIA	15	68.5648	66.927	70.2025	68.3806	60.2481	72.2026	67.7757	70.3358	65.658	72.1023	11.9545	2.5601	8.74608	2.95738	4.31326	0.763592	-1.4945	0.580119	3.86352	1.1209
Kastanozems	whole	topsoil	WIP	15	2895.33	2838.58	2952.08	2863.78	2791.43	3223.4	2832.89	2929.81	2812.7	2936.92	431.968	96.9206	10501.2	102.475	3.53933	26.459	2.52489	0.580119	7.99543	1.1209
Kastanozems	whole	topsoil	PWI	15	81.4906	80.5313	82.4499	81.7318	78.0036	84.8755	80.174	82.4785	79.1068	83.2111	6.87196	2.30451	3.00069	1.73225	2.1257	0.447265	-0.231104	0.580119	0.318137	1.1209
Kastanozems	whole	topsoil	Vogt Ratio	15	3.13334	2.90149	3.36518	3.17903	1.87836	3.62113	2.96163	3.42424	2.85063	3.52683	1.74277	0.462617	0.175282	0.418666	13.3617	0.108099	-1.96432	0.580119	5.52357	1.1209
Kastanozems	whole	topsoil	PIA	15	75.3855	73.0951	77.6758	75.8364	63.2682	79.9682	74.0617	77.9487	71.4976	79.7846	16.7	3.887	17.105	4.13582	5.48624	1.06787	-1.82446	0.580119	4.86203	1.1209
Kastanozems	whole	topsoil	STI	15	81.924	81.4252	82.4228	82.0494	80.1474	83.6447	81.1949	82.4872	80.6629	82.7749	3.49723	1.29233	0.811299	0.900721	1.09946	0.232565	-0.254143	0.580119	0.0788535	1.1209
Kastanozems	whole	topsoil	B/A	15	0.585574	0.544696	0.626452	0.581801	0.513866	0.821844	0.534925	0.595455	0.514358	0.630225	0.307978	0.0605297	0.00544876	0.0738157	12.6057	0.0190591	2.49758	0.580119	8.04639	1.1209
Kastanozems	whole	topsoil	B/R	15	0.412221	0.382739	0.441703	0.408069	0.35533	0.575549	0.378598	0.424411	0.358446	0.456522	0.220219	0.0458123	0.00283426	0.0532378	12.9149	0.0137459	2.14581	0.580119	6.38899	1.1209
Kastanozems	whole	topsoil	Si/R	15	4.44704	4.16347	4.73061	4.47399	3.54619	5.6118	4.04389	4.70728	3.78624	4.95631	2.06561	0.663397	0.262204	0.512059	11.5146	0.132213	0.356138	0.580119	0.816741	1.1209
Kastanozems	whole	topsoil	WI-1	15	15.3894	14.1566	16.6221	15.5444	11.5378	20.6986	13.6897	16.1491	12.4954	18.0973	9.16079	2.45936	4.95513	2.22601	14.4646	0.574754	0.57974	0.580119	1.4446	1.1209
Kastanozems	whole	topsoil	WI-2	15	4.54008	4.25905	4.82111	4.55234	3.62777	5.70497	4.16536	4.79306	3.85505	5.03259	2.0772	0.627693	0.257533	0.507477	11.1777	0.13103	0.335738	0.580119	1.04452	1.1209
Kastanozems	whole	topsoil	Si/Ses	15	4.64731	4.34393	4.95069	4.67459	3.6835	5.8956	4.21844	4.92521	3.94187	5.19027	2.21209	0.70677	0.300119	0.547831	11.7881	0.141449	0.362396	0.580119	0.832789	1.1209
Kastanozems	whole	topsoil	Si/Fe	15	17.6723	16.0621	19.2824	17.9193	12.7953	24.6689	15.4018	18.6388	14.0734	21.2708	11.8736	3.23699	8.45398	2.90757	16.4527	0.750732	0.670797	0.580119	1.42975	1.1209
Kastanozems	whole	topsoil	a	15	1.48906	1.38445	1.59368	1.47518	1.10286	1.88136	1.42568	1.56738	1.17816	1.69231	0.778499	0.1417	0.0356871	0.18891	12.6865	0.0487764	-0.181604	0.580119	1.21548	1.1209
Kastanozems	whole	topsoil	ba-1	15	0.328878	0.311611	0.346144	0.329963	0.267928	0.394427	0.305964	0.345595	0.285481	0.364073	0.126499	0.0396317	0.000972134	0.0311791	9.48044	0.0080504	0.0182682	0.580119	0.698183	1.1209
Kastanozems	whole	topsoil	ba-2	15	0.256696	0.215719	0.297674	0.235798	0.206012	0.511191	0.223823	0.266364	0.208615	0.27917	0.305178	0.0425404	0.00547534	0.0739955	28.8261	0.0191056	3.26451	0.580119	11.681	1.1209
Kastanozems	whole	topsoil	_Ba	15	0.461175	0.423945	0.498405	0.462403	0.384992	0.659803	0.421751	0.475455	0.386919	0.523044	0.274811	0.0537039	0.00451963	0.0672282	14.5776	0.0173582	1.85349	0.580119	5.16614	1.1209
Kastanozems	whole	subsoil	5-1	23	26.2899	24.9991	27.5806	26.3	20.5333	32.4667	24.2667	28.1333	22.9667	29.6667	11.9333	3.86667	8.90964	2.9849	11.3538	0.622395	0.183065	0.481337	0.438461	0.934764
Solonetz	whole	subsoil	5-1	11	30.1968	27.8755	32.5182	29.5667	25.7667	35.0667	27.2	33.632	25.9667	34.7667	9.3	6.43198	11.9396	3.45537	11.4428	1.04183	0.158754	0.660687	-1.60082	1.27942
Kastanozems	whole	subsoil	10-5	23	11.3681	10.9759	11.7604	11.3667	9.93333	13.6	10.7333	11.8333	10.0333	12.4	3.66667	1.1	0.822776	0.90707	7.97907	0.189137	0.481335	0.481337	0.451922	0.934764
Kastanozems	whole	subsoil	50-10	23	46.8957	45.519	48.2723	47.2	40.9333	54.1	45.4667	49.1667	41.4333	50.0333	13.1667	3.7	10.1343	3.18344	6.78834	0.663793	-0.121121	0.481337	0.331582	0.934764
Solonetz	whole	subsoil	10-5	11	12.8442	11.8767	13.8118	12.4333	10.5	15.9201	12.0667	13.6333	11.7333	14.2667	5.42006	1.56667	2.0741	1.44017	11.2126	0.434229	0.702224	0.660687	1.22677	1.27942
Kastanozems	whole	subsoil	<1	23	7.70435	7.05848	8.35021	7.56667	4.86667	10.8667	6.73333	8.66667	5.5	9.6	6	1.93333	2.23074	1.49357	19.386	0.31143	0.104552	0.481337	-0.120553	0.934764
Solonetz	whole	subsoil	<1	11	8.82106	7.59615	10.046	9.13163	5.63333	11.8	7.3	10.1667	6.86667	10.9667	6.16667	2.86667	3.3244	1.82329	20.6698	0.549744	-0.0958217	0.660687	-0.398193	1.27942
Kastanozems	whole	subsoil	1000-500	23	0			0	0	0	0	0	0	0	0	0	0	0	0	0
Solonetz	whole	subsoil	1000-500	11	0.288202	-0.353953	0.930358	0	0	3.17023	0	0	0	0	3.17023	0	0.913667	0.95586	331.662	0.288202	3.31662	0.660687	11	1.27942
Kastanozems	whole	subsoil	250-50	23	7.72319	6.50665	8.93972	7.56667	2.83333	13.9333	5.66667	9.46667	3.86667	11.5667	11.1	3.8	7.91429	2.81323	36.4258	0.5866	0.348788	0.481337	0.0575073	0.934764
Kastanozems	whole	subsoil	LOI,%	23	11.723	10.7208	12.7253	11.81	8.03	15.66	9.62	13.85	8.81	14.7	7.63	4.23	5.37206	2.31777	19.7711	0.483288	0.0895674	0.481337	-1.28705	0.934764
Kastanozems	whole	subsoil	Na	23	8551.61	8155.91	8947.31	8532.26	7122.58	10387.1	7493.55	9348.39	7345.16	9570.97	3264.52	1854.84	837321	915.052	10.7003	190.802	0.0542049	0.481337	-0.919061	0.934764
Kastanozems	whole	subsoil	Mg	23	11363.5	11045.2	11681.8	11580	9420	12660	10920	11820	10500	12240	3240	900	541878	736.124	6.47798	153.492	-0.771315	0.481337	0.961224	0.934764
Kastanozems	whole	subsoil	Al	23	38638	37073.5	40202.4	37840.5	33237.8	44481.1	36224.3	42759.5	34116.2	43883.8	11243.2	6535.14	1.30885e+07	3617.81	9.36336	754.365	0.385513	0.481337	-1.122	0.934764
Kastanozems	whole	subsoil	Si	23	278975	269892	288059	277947	243693	310940	260587	297407	253820	306273	67246.7	36820	4.4126e+08	21006.2	7.52977	4380.1	0.00215623	0.481337	-1.29392	0.934764
Kastanozems	whole	subsoil	K	23	16274.7	15657.6	16891.7	15931.9	13940.4	18753.2	15268.1	17508.5	14521.3	18089.4	4812.77	2240.43	2.03641e+06	1427.03	8.76841	297.556	0.203674	0.481337	-0.970428	0.934764
Kastanozems	whole	subsoil	Ca	23	50975.2	38825.6	63124.8	54714.3	8928.57	94714.3	22571.4	72214.3	11500	87428.6	85785.7	49642.9	7.89383e+08	28096	55.117	5858.41	-0.212142	0.481337	-1.28471	0.934764
Kastanozems	whole	subsoil	Ti	23	3829.57	3746.9	3912.23	3780	3480	4200	3720	4020	3600	4080	720	300	36540.7	191.156	4.99159	39.8588	0.284231	0.481337	-0.562578	0.934764
Kastanozems	whole	subsoil	Mn	23	506.216	480.513	531.918	488.028	433.803	658.451	464.789	550	441.549	580.986	224.648	85.2113	3532.88	59.438	11.7416	12.3937	0.832442	0.481337	0.140627	0.934764
Kastanozems	whole	subsoil	Fe	23	29433.5	27785.2	31081.7	28070	24430	35770	26880	34300	25130	35140	11340	7420	1.4528e+07	3811.56	12.9497	794.765	0.678673	0.481337	-1.15324	0.934764
Kastanozems	whole	subsoil	P	23	594.182	564.2	624.165	611.268	436.62	698.592	567.606	654.93	480.282	654.93	261.972	87.3239	4807.36	69.3351	11.669	14.4574	-0.627749	0.481337	-0.0708927	0.934764
Kastanozems	whole	subsoil	S	23	478.261	452.326	504.195	500	400	600	400	500	400	500	200	100	3596.84	59.9736	12.5399	12.5054	0.0916153	0.481337	-0.201642	0.934764
Kastanozems	whole	subsoil	Cr	23	148.652	141.237	156.068	140	127	179	135	166	130	171	52	31	294.055	17.148	11.5357	3.57561	0.410863	0.481337	-1.44034	0.934764
Kastanozems	whole	subsoil	V	23	110.391	104.978	115.805	108	89	132	102	123	97	128	43	21	156.704	12.5181	11.3398	2.61021	0.3476	0.481337	-0.88794	0.934764
Kastanozems	whole	subsoil	Co	23	13.7391	12.5285	14.9498	15	10	20	11	16	10	17	10	5	7.83794	2.79963	20.3771	0.583764	0.157353	0.481337	-0.672213	0.934764
Kastanozems	whole	subsoil	Ni	23	56	54.5957	57.4043	55	49	62	54	59	53	60	13	5	10.5455	3.24738	5.79889	0.677125	0.0785022	0.481337	-0.373611	0.934764
Kastanozems	whole	subsoil	Cu	23	26.6087	25.5925	27.6248	26	23	32	25	28	24	30	9	3	5.52174	2.34984	8.83109	0.489975	0.702074	0.481337	-0.0492878	0.934764
Kastanozems	whole	subsoil	Zn	23	70.2174	67.361	73.0738	69	58	81	65	77	63	79	23	12	43.6324	6.60548	9.40719	1.37734	0.228478	0.481337	-1.01798	0.934764
Kastanozems	whole	subsoil	Rb	23	73.6522	70.5486	76.7558	72	63	86	68	81	64	84	23	13	51.5099	7.17704	9.7445	1.49652	0.310999	0.481337	-1.03332	0.934764
Kastanozems	whole	subsoil	Sr	23	223.391	201.486	245.297	243	142	304	172	256	154	288	162	84	2566.07	50.6564	22.6761	10.5626	-0.252723	0.481337	-1.19561	0.934764
Kastanozems	whole	subsoil	Zr	23	288	266.357	309.643	280	216	378	250	337	219	351	162	87	2504.91	50.0491	17.3781	10.436	0.275778	0.481337	-1.2259	0.934764
Kastanozems	whole	subsoil	Ba	23	408.696	390.916	426.475	408	340	491	374	438	350	457	151	64	1690.49	41.1156	10.0602	8.5732	-0.040846	0.481337	-0.736436	0.934764
Kastanozems	whole	subsoil	Th	23	8.78261	7.4279	10.1373	9	5	15	5	11	5	13	10	6	9.81423	3.13277	35.6701	0.653227	0.171715	0.481337	-1.15239	0.934764
Kastanozems	whole	subsoil	Y	23	29.1304	27.4952	30.7657	28	24	36	26	32	25	35	12	6	14.3004	3.78159	12.9816	0.788515	0.463829	0.481337	-1.12363	0.934764
Kastanozems	whole	subsoil	Nb	23	12.4783	11.9755	12.981	12	10	15	12	13	11	14	5	1	1.35178	1.16266	9.31749	0.242431	0.0574835	0.481337	0.123109	0.934764
Kastanozems	whole	subsoil	Pb	23	20.3913	16.2564	24.5262	18	13	61	16	22	14	23	48	6	91.4308	9.56195	46.8923	1.9938	3.72369	0.481337	16.0658	0.934764
Kastanozems	whole	subsoil	Cl	23	243.217	135.153	351.282	156	102	1262	128	224	111	376	1160	96	62449.4	249.899	102.747	52.1075	3.47573	0.481337	13.3512	0.934764
Kastanozems	whole	subsoil	Li1	23	0.795756	0.663112	0.928399	0.93288	0.2905	1.1649	0.4445	1.027	0.37	1.136	0.8744	0.5825	0.0940886	0.306739	38.5468	0.0639594	-0.519284	0.481337	-1.31464	0.934764
Kastanozems	whole	subsoil	Be1	23	0.0598957	0.0525829	0.0672084	0.07	0.035	0.077	0.035	0.07	0.035	0.0728	0.042	0.035	0.000285974	0.0169108	28.2337	0.00352614	-0.878083	0.481337	-1.29083	0.934764
Kastanozems	whole	subsoil	B1	23	1.55446	1.15063	1.95829	1.3	0.54	4.05	0.98	1.86	0.565	2.66	3.51	0.88	0.872105	0.933866	60.0765	0.194724	1.50041	0.481337	2.1141	0.934764
Kastanozems	whole	subsoil	Na1	23	245.648	96.3705	394.926	139.475	32.67	1612.01	83.36	191.069	68.61	447.22	1579.34	107.709	119167	345.205	140.528	71.9802	3.285	0.481337	11.7535	0.934764
Kastanozems	whole	subsoil	Mg1	23	1514.85	1248.46	1781.24	1634.06	545.73	2477.37	883.525	2049.57	563.275	2303.97	1931.64	1166.05	379481	616.02	40.6654	128.449	-0.150481	0.481337	-1.10851	0.934764
Kastanozems	whole	subsoil	Al1	23	40.8847	37.6234	44.1461	41.93	28.06	52.11	33.36	46.65	30.24	50.95	24.05	13.29	56.8802	7.5419	18.4467	1.57259	-0.26356	0.481337	-1.16479	0.934764
Kastanozems	whole	subsoil	Si1	23	95.811	89.6587	101.963	95.485	64.163	122.095	89.11	103.8	79.34	111.18	57.932	14.69	202.412	14.2272	14.8492	2.96657	-0.497198	0.481337	0.561966	0.934764
Kastanozems	whole	subsoil	P1	23	12.5909	7.48686	17.6949	12.06	0.45	54.34	4.635	15.615	1.01	21.97	53.89	10.98	139.311	11.803	93.7426	2.4611	2.13839	0.481337	6.52458	0.934764
Kastanozems	whole	subsoil	S1	23	66.7325	46.6468	86.8182	78.3952	3.585	133.06	13.345	107.745	4.735	113.52	129.475	94.4	2157.44	46.4482	69.6036	9.68512	-0.221512	0.481337	-1.59276	0.934764
Kastanozems	whole	subsoil	K1	23	205.318	183.24	227.396	185.99	144.782	349.955	172.318	228.015	150.1	277.5	205.173	55.6974	2606.63	51.0552	24.8664	10.6457	1.29338	0.481337	1.62709	0.934764
Kastanozems	whole	subsoil	Ca1	23	41630.7	30157.2	53104.3	44519.4	3618.12	81213.1	12828.9	62892	3920.61	78491.1	77595	50063.1	7.03974e+08	26532.5	63.733	5532.41	-0.20703	0.481337	-1.25333	0.934764
Kastanozems	whole	subsoil	Ti1	23	0.639127	0.457539	0.820715	0.676	0.07	1.262	0.1745	0.994	0.07	1.22616	1.192	0.8195	0.176335	0.419922	65.7025	0.0875599	-0.134782	0.481337	-1.35365	0.934764
Kastanozems	whole	subsoil	V1	23	0.140448	0.104021	0.176875	0.1665	0.0125	0.285	0.0485	0.195	0.0125	0.22048	0.2725	0.1465	0.00709586	0.0842369	59.9774	0.0175646	-0.353551	0.481337	-0.92585	0.934764
Kastanozems	whole	subsoil	Cr1	23	0.344683	0.286116	0.403251	0.38	0.1465	0.598	0.186	0.45032	0.1555	0.494	0.4515	0.26432	0.018343	0.135436	39.293	0.0282404	-0.197036	0.481337	-1.09228	0.934764
Kastanozems	whole	subsoil	Mn1	23	66.7921	58.5504	75.0339	64.152	38.506	96.502	52.816	87.492	40.876	92.392	57.996	34.676	363.247	19.059	28.5349	3.97408	0.0725673	0.481337	-1.24476	0.934764
Kastanozems	whole	subsoil	Fe1	23	1.99026	0.994952	2.98557	0.81	0	7.23	0	3.62	0	4.65	7.23	3.62	5.29761	2.30165	115.646	0.479928	0.953162	0.481337	-0.0876608	0.934764
Kastanozems	whole	subsoil	Co1	23	0.147363	0.125127	0.169598	0.16	0.0695	0.25064	0.103	0.1848	0.0755	0.2	0.18114	0.0818	0.00264396	0.0514195	34.8932	0.0107217	0.0664624	0.481337	-0.914599	0.934764
Kastanozems	whole	subsoil	Ni1	23	0.776351	0.701228	0.851475	0.7155	0.58344	1.266	0.649	0.886	0.605	0.9435	0.68256	0.237	0.0301798	0.173723	22.3769	0.0362238	1.38232	0.481337	1.91025	0.934764
Kastanozems	whole	subsoil	Cu1	23	0.354019	0.274376	0.433663	0.3575	0.124	0.822	0.1585	0.488	0.141	0.557	0.698	0.3295	0.0339206	0.184175	52.0241	0.0384032	0.601536	0.481337	0.141888	0.934764
Kastanozems	whole	subsoil	Zn1	23	0.170737	0.073307	0.268166	0.02	0.01	0.64376	0.01	0.442	0.01	0.48048	0.63376	0.432	0.0507627	0.225306	131.961	0.0469795	0.897968	0.481337	-0.992757	0.934764
Kastanozems	whole	subsoil	Sr1	23	117.152	90.1725	144.131	144.416	23.008	213.756	50.863	155.996	25.038	188.626	190.748	105.133	3892.46	62.3896	53.2554	13.0091	-0.28408	0.481337	-1.25363	0.934764
Kastanozems	whole	subsoil	Ba1	23	47.1093	43.1784	51.0402	49.064	27.048	64.608	38.878	53.7659	35.3298	55.078	37.56	14.8879	82.6324	9.09024	19.2961	1.89545	-0.389917	0.481337	-0.300171	0.934764
Kastanozems	whole	subsoil	Cd1	23	0.0525826	0.0445447	0.0606205	0.0565	0.018	0.077	0.036	0.069	0.026	0.07176	0.059	0.033	0.000345503	0.0185877	35.3495	0.00387581	-0.620012	0.481337	-0.783436	0.934764
Kastanozems	whole	subsoil	Pb1	23	0.645927	0.504194	0.78766	0.762	0.1655	1.07328	0.25	0.906	0.195	1.0142	0.90778	0.656	0.107425	0.327758	50.7422	0.0683422	-0.289391	0.481337	-1.55976	0.934764
Kastanozems	whole	subsoil	Li2	23	0.114331	0.0676283	0.161034	0.1044	0	0.47812	0.044	0.162	0.0155	0.23	0.47812	0.118	0.0116642	0.108001	94.463	0.0225197	1.84147	0.481337	4.81378	0.934764
Kastanozems	whole	subsoil	Be2	23	0.0460826	0.0406054	0.0515598	0.055	0.0275	0.055	0.0275	0.055	0.0275	0.055	0.0275	0.0275	0.000160431	0.0126661	27.4857	0.00264107	-0.863222	0.481337	-1.32241	0.934764
Kastanozems	whole	subsoil	B2	23	0.026087	-0.00911023	0.0612841	0	0	0.36	0	0	0	0.05	0.36	0	0.0066249	0.0813935	312.008	0.0169717	3.68258	0.481337	14.0608	0.934764
Kastanozems	whole	subsoil	Na2	23	0			0	0	0	0	0	0	0	0	0	0	0	0	0
Kastanozems	whole	subsoil	Mg2	23	58.0127	18.1745	97.851	29.615	0	361.358	0	67.365	0	192.29	361.358	67.365	8487.18	92.1259	158.803	19.2096	2.3146	0.481337	5.25058	0.934764
Kastanozems	whole	subsoil	Al2	23	73.1807	62.2021	84.1593	66.95	39.5	116.515	46.58	97.895	43.15	107.09	77.015	51.315	644.548	25.3879	34.6921	5.29375	0.227333	0.481337	-1.45508	0.934764
Kastanozems	whole	subsoil	Si2	23	30.5882	26.2649	34.9114	33.81	7.4056	44.4	25.27	38.12	14.42	39.4	36.9944	12.85	99.9492	9.99746	32.6841	2.08461	-0.890439	0.481337	-0.0798299	0.934764
Kastanozems	whole	subsoil	P2	23	9.81501	5.91344	13.7166	7.6	0.295	43.685	4.635	13.5	1.415	16.69	43.39	8.865	81.4033	9.02238	91.9243	1.8813	2.5169	0.481337	8.75583	0.934764
Kastanozems	whole	subsoil	S2	23	15.0046	10.1263	19.883	14.192	0.8	43.92	3.465	23.59	2.965	27.14	43.12	20.125	127.264	11.2811	75.1842	2.35228	0.872769	0.481337	0.546652	0.934764
Kastanozems	whole	subsoil	K2	23	19.8137	15.1454	24.4819	19.6	0	42.12	10.78	27.605	3.9364	31.01	42.12	16.825	116.539	10.7953	54.4843	2.25098	-0.126702	0.481337	-0.49136	0.934764
Kastanozems	whole	subsoil	Ca2	23	1639.87	637.698	2642.04	611.915	0	8476.76	0	2108.15	0	4647.86	8476.76	2108.15	5.37087e+06	2317.51	141.323	483.235	1.80474	0.481337	2.81247	0.934764
Kastanozems	whole	subsoil	Ti2	23	1.1	0.949684	1.25032	1.09	0.4855	1.7305	0.77	1.363	0.646	1.578	1.245	0.593	0.120835	0.347613	31.6011	0.0724823	-0.0520498	0.481337	-0.895909	0.934764
Kastanozems	whole	subsoil	V2	23	3.39042	3.11361	3.66724	3.4585	2.30888	4.433	2.861	3.995	2.568	4.2755	2.12412	1.134	0.409774	0.640136	18.8807	0.133478	-0.0172089	0.481337	-1.21453	0.934764
Kastanozems	whole	subsoil	Cr2	23	0.00171739	-0.00073127	0.00416605	0	0	0.025	0	0	0	0.002	0.025	0	3.20642e-05	0.00566253	329.717	0.00118072	3.73181	0.481337	14.2768	0.934764
Kastanozems	whole	subsoil	Mn2	23	137.115	106.528	167.702	107.731	49.2597	270.851	77.961	206.011	63.6029	228.25	221.591	128.05	5002.93	70.7314	51.5855	14.7485	0.487679	0.481337	-1.20976	0.934764
Kastanozems	whole	subsoil	Fe2	23	85.6921	75.2146	96.1697	77.71	58.98	155.9	73.325	88.02	65.0736	121.26	96.92	14.695	587.061	24.2293	28.2749	5.05217	1.71714	0.481337	2.5731	0.934764
Kastanozems	whole	subsoil	Co2	23	2.40242	1.89658	2.90826	1.93	0.9836	4.7555	1.498	3.4605	1.1052	3.9065	3.7719	1.9625	1.3683	1.16975	48.6903	0.243909	0.638367	0.481337	-0.817423	0.934764
Kastanozems	whole	subsoil	Ni2	23	2.76517	2.11332	3.41702	1.971	0.91656	5.628	1.415	4.215	1.303	4.489	4.71144	2.8	2.27226	1.5074	54.5138	0.314315	0.555432	0.481337	-1.16912	0.934764
Kastanozems	whole	subsoil	Cu2	23	3.03242	2.54647	3.51836	2.646	1.8565	5.1935	2.067	4.0765	1.86664	4.8245	3.337	2.0095	1.2628	1.12375	37.0578	0.234317	0.638382	0.481337	-1.05572	0.934764
Kastanozems	whole	subsoil	Zn2	23	0.424057	0.315548	0.532567	0.428	0	0.803	0.27952	0.63	0	0.69	0.803	0.35048	0.0629652	0.250929	59.1733	0.0523223	-0.428699	0.481337	-0.858197	0.934764
Kastanozems	whole	subsoil	Sr2	23	1.53589	-0.462752	3.53453	0	0	16.7554	0	0	0	3.325	16.7554	0	21.3615	4.62185	300.924	0.963723	3.04314	0.481337	8.20736	0.934764
Kastanozems	whole	subsoil	Ba2	23	3.70746	2.64489	4.77003	3.842	0	7.252	1.101	5.891	0	7.0602	7.252	4.79	6.0378	2.45719	66.277	0.51236	-0.356225	0.481337	-0.982504	0.934764
Kastanozems	whole	subsoil	Cd2	23	0.0164696	0.0105768	0.0223624	0.016	0	0.045	0.007	0.028	0	0.034	0.045	0.021	0.000185697	0.0136271	82.741	0.00284144	0.539835	0.481337	-0.588386	0.934764
Kastanozems	whole	subsoil	Pb2	23	1.73864	1.5992	1.87808	1.714	0.99672	2.2785	1.553	1.9835	1.364	2.116	1.28178	0.4305	0.103981	0.32246	18.5467	0.0672376	-0.292553	0.481337	-0.23113	0.934764
Kastanozems	whole	subsoil	Li3	23	1.52807	1.35938	1.69676	1.491	1.0424	2.355	1.194	1.8151	1.116	1.995	1.3126	0.6211	0.152179	0.390101	25.529	0.0813416	0.772844	0.481337	-0.248434	0.934764
Kastanozems	whole	subsoil	Be3	23	0.138713	0.0848516	0.192574	0.055	0.048	0.364	0.055	0.296	0.0522	0.317	0.316	0.241	0.0155138	0.124554	89.7929	0.0259714	0.932061	0.481337	-1.08088	0.934764
Kastanozems	whole	subsoil	B3	23	0.886452	0.607668	1.16524	0.82	0	2.27	0.46	1.38	0	1.68	2.27	0.92	0.415624	0.644689	72.7269	0.134427	0.29465	0.481337	-0.308371	0.934764
Kastanozems	whole	subsoil	Na3	23	6.67622	0.338208	13.0142	0	0	55.653	0	6.43	0	20.69	55.653	6.43	214.817	14.6566	219.535	3.05612	2.53148	0.481337	6.09422	0.934764
Kastanozems	whole	subsoil	Mg3	23	1843.89	1492.2	2195.57	1937.29	528.6	2931.59	948.165	2606.45	776.61	2734.82	2402.99	1658.28	661423	813.279	44.1068	169.58	-0.259913	0.481337	-1.50745	0.934764
Kastanozems	whole	subsoil	Al3	23	2216.79	1984.35	2449.24	2013.99	1649.43	3419.79	1788.16	2548.94	1747.2	3068.32	1770.36	760.779	288937	537.529	24.2481	112.083	0.991919	0.481337	-0.27608	0.934764
Kastanozems	whole	subsoil	Si3	23	949.008	902.924	995.092	933.037	789.44	1136.84	862.81	1041.9	820.015	1110.6	347.4	179.09	11357	106.569	11.2295	22.2212	0.263247	0.481337	-0.969502	0.934764
Kastanozems	whole	subsoil	P3	23	267.644	233.765	301.522	286.534	119.9	404.49	217.335	316.66	139.12	342.48	284.59	99.325	6137.92	78.3449	29.2721	16.336	-0.386825	0.481337	-0.167194	0.934764
Kastanozems	whole	subsoil	S3	23	32.9203	25.957	39.8836	38.242	6.4	55.499	16.765	48.25	8.77	50.34	49.099	31.485	259.295	16.1026	48.914	3.35763	-0.353431	0.481337	-1.30793	0.934764
Kastanozems	whole	subsoil	K3	23	115.212	104.653	125.771	112.985	73.3264	170.775	95.475	130.94	88.21	152.655	97.4486	35.465	596.19	24.417	21.1931	5.0913	0.535161	0.481337	0.0530617	0.934764
Kastanozems	whole	subsoil	Ca3	23	5536.19	3907.49	7164.9	4698.53	437.07	13599.1	1808.19	7903.3	999.5	11277.5	13162.1	6095.11	1.41856e+07	3766.38	68.0319	785.344	0.465481	0.481337	-0.606097	0.934764
Kastanozems	whole	subsoil	Ti3	23	3.01766	2.73422	3.30109	3.03384	1.38	4.324	2.631	3.4935	2.331	3.671	2.944	0.8625	0.429611	0.655447	21.7204	0.13667	-0.383259	0.481337	0.656724	0.934764
Kastanozems	whole	subsoil	V3	23	12.2544	11.6329	12.8759	11.8243	10.008	15.6695	11.149	12.9675	10.6389	14.367	5.6615	1.8185	2.06548	1.43718	11.7278	0.299672	0.606893	0.481337	0.0570398	0.934764
Kastanozems	whole	subsoil	Cr3	23	2.50697	2.25908	2.75486	2.413	1.75968	3.6075	2.025	2.866	1.913	3.434	1.84782	0.841	0.32861	0.573245	22.8661	0.11953	0.634934	0.481337	-0.702091	0.934764
Kastanozems	whole	subsoil	Mn3	23	185.136	168.1	202.172	166.86	136.929	257.51	151.577	230.861	143.372	239.101	120.581	79.2838	1552.06	39.3962	21.2796	8.21468	0.511011	0.481337	-1.31753	0.934764
Kastanozems	whole	subsoil	Fe3	23	1101.44	999.637	1203.24	1073.77	778.82	1536.97	901.54	1221.45	836.604	1485.01	758.15	319.91	55421.8	235.418	21.3737	49.0881	0.514441	0.481337	-0.780633	0.934764
Kastanozems	whole	subsoil	Co3	23	3.4339	3.15937	3.70842	3.2	2.6736	4.6815	2.844	4.0215	2.7652	4.2755	2.0079	1.1775	0.403019	0.634838	18.4874	0.132373	0.600245	0.481337	-0.96312	0.934764
Kastanozems	whole	subsoil	Ni3	23	6.52895	5.57238	7.48553	5.395	4.33656	11.618	4.915	9.03	4.608	9.6065	7.28144	4.115	4.89329	2.21208	33.8811	0.46125	0.95459	0.481337	-0.455604	0.934764
Kastanozems	whole	subsoil	Cu3	23	5.26937	4.56254	5.9762	4.548	3.2425	8.246	3.99192	6.986	3.692	7.609	5.0035	2.99408	2.67172	1.63454	31.0196	0.340825	0.521935	0.481337	-1.33823	0.934764
Kastanozems	whole	subsoil	Zn3	23	4.17705	3.66674	4.68735	3.77	2.62952	6.81	3.231	5.09	2.9578	5.94	4.18048	1.859	1.39258	1.18008	28.2515	0.246063	0.75631	0.481337	-0.259842	0.934764
Kastanozems	whole	subsoil	Sr3	23	12.7762	8.64391	16.9085	10.322	0	38.59	7.095	16.252	5.53	20.742	38.59	9.157	91.3156	9.55592	74.7947	1.99255	1.66427	0.481337	2.96726	0.934764
Kastanozems	whole	subsoil	Ba3	23	22.2079	19.3805	25.0353	20.0383	15.2931	35.38	17.451	26.38	15.621	34.785	20.0869	8.929	42.7498	6.53834	29.4415	1.36334	1.08156	0.481337	-0.061942	0.934764
Kastanozems	whole	subsoil	Cd3	23	0.0757957	0.0673091	0.0842822	0.072	0.045	0.115	0.064	0.093	0.05024	0.101	0.07	0.029	0.000385149	0.0196252	25.8923	0.00409214	0.480753	0.481337	-0.411251	0.934764
Kastanozems	whole	subsoil	Pb3	23	4.59699	4.30072	4.89325	4.45	3.58672	5.8	4.043	5.1705	3.7358	5.595	2.21328	1.1275	0.469385	0.685117	14.9036	0.142857	0.341301	0.481337	-0.973282	0.934764
Kastanozems	whole	subsoil	Na4	23	8510.57	8142.22	8878.91	8532.26	7122.58	9707.32	7493.55	9306.48	7345.16	9570.97	2584.74	1812.93	725562	851.799	10.0087	177.612	-0.194923	0.481337	-1.31763	0.934764
Kastanozems	whole	subsoil	Mg4	23	7979.33	7487.56	8471.09	7743.69	6114.05	10248.1	6987.56	8839.15	6754.26	9529.69	4134.09	1851.6	1.29323e+06	1137.2	14.2519	237.123	0.43287	0.481337	-0.823869	0.934764
Kastanozems	whole	subsoil	Al4	23	36307.1	34958.4	37655.8	35637.3	31367.4	41207.3	34212	39697.1	32280.3	40902.1	9839.82	5485.11	9.72716e+06	3118.84	8.59017	650.323	0.291651	0.481337	-1.07332	0.934764
Kastanozems	whole	subsoil	Si4	23	277900	268842	286958	276863	242661	309801	259572	296153	252718	305014	67140.3	36581.1	4.38767e+08	20946.8	7.53752	4367.7	0.00185016	0.481337	-1.29162	0.934764
Kastanozems	whole	subsoil	K4	23	15934.4	15343.4	16525.4	15619.1	13686.2	18365.5	14997.2	17147.6	14297.3	17689.8	4679.28	2150.41	1.86794e+06	1366.73	8.57719	284.982	0.197946	0.481337	-0.942228	0.934764
Kastanozems	whole	subsoil	Ca4	23	3367.3	2122.05	4612.56	3274.57	0	9645.07	423.561	5143.61	0	6904.63	9645.07	4720.05	8.29237e+06	2879.65	85.5179	600.448	0.541491	0.481337	-0.414007	0.934764
Kastanozems	whole	subsoil	Ti4	23	3824.81	3741.73	3907.89	3774.19	3473.88	4195.9	3714.23	4016.79	3593.53	4076.47	722.023	302.567	36914.1	192.13	5.02327	40.0619	0.283208	0.481337	-0.574001	0.934764
Kastanozems	whole	subsoil	Mn4	23	117.172	98.6205	135.724	133.067	31.502	184.608	85.289	150.046	58.2926	157.9	153.106	64.7568	1840.47	42.9007	36.6134	8.94542	-0.523207	0.481337	-0.57098	0.934764
Kastanozems	whole	subsoil	Fe4	23	28244.4	26661.1	29827.6	26502.2	23468.7	34273.3	25672.9	32915.8	24212.7	33766.4	10804.7	7242.95	1.34047e+07	3661.24	12.9627	763.421	0.669169	0.481337	-1.18393	0.934764
Kastanozems	whole	subsoil	P4	23	304.133	272.136	336.13	316.834	115.646	386.171	243.421	360.163	196.077	381.693	270.525	116.742	5475.01	73.9933	24.3293	15.4287	-0.947559	0.481337	0.229314	0.934764
Kastanozems	whole	subsoil	S4	23	363.603	334.529	392.678	373.64	222.58	482.67	314.38	417.87	298.79	448.025	260.09	103.49	4520.63	67.2357	18.4915	14.0196	-0.248131	0.481337	-0.279907	0.934764
Kastanozems	whole	subsoil	Cr4	23	145.856	138.617	153.095	137.606	124.946	175.256	132.618	163.18	127.522	168.161	50.3097	30.562	280.223	16.7398	11.477	3.4905	0.41014	0.481337	-1.43786	0.934764
Kastanozems	whole	subsoil	V4	23	94.606	89.5871	99.6249	91.915	75.8411	115.177	86.9095	103.894	79.693	110.518	39.3359	16.984	134.703	11.6062	12.2679	2.42006	0.267647	0.481337	-0.942066	0.934764
Kastanozems	whole	subsoil	Co4	23	7.48691	6.29203	8.68179	7.223	0	11.9635	5.9448	9.088	4.984	11.256	11.9635	3.1432	7.63509	2.76317	36.9066	0.57616	-0.540028	0.481337	1.18686	0.934764
Kastanozems	whole	subsoil	Ni4	23	45.9295	44.7814	47.0777	46.981	39.96	49.6626	44.4005	47.621	41.916	48.518	9.70264	3.2205	7.04971	2.65513	5.78087	0.553633	-0.905593	0.481337	0.151577	0.934764
Kastanozems	whole	subsoil	Cu4	23	17.9529	17.1952	18.7106	18.184	14.3555	20.774	16.383	19.4534	15.617	19.884	6.4185	3.07036	3.07044	1.75227	9.76036	0.365373	-0.253841	0.481337	-0.765851	0.934764
Kastanozems	whole	subsoil	Zn4	23	65.4479	62.9003	67.9955	63.71	54.6105	76.15	60.961	71.26	59.0322	73.2	21.5395	10.299	34.7078	5.89134	9.00157	1.22843	0.271233	0.481337	-0.92556	0.934764
Kastanozems	whole	subsoil	Sr4	23	96.8767	87.8328	105.92	94.367	39.9466	129.769	84.8445	114.897	75.4472	120.165	89.8229	30.0525	437.387	20.9138	21.5881	4.36083	-0.747598	0.481337	1.17889	0.934764
Kastanozems	whole	subsoil	Ba4	23	336.081	319.292	352.87	334.819	277.572	409.95	307.649	368.254	281.629	382.18	132.378	60.605	1507.38	38.825	11.5523	8.09557	0.134951	0.481337	-0.946743	0.934764
Kastanozems	whole	subsoil	Pb4	23	13.4098	9.36075	17.4588	10.986	6.6242	53.76	9.17	14.864	6.992	15.4555	47.1358	5.694	87.6717	9.36332	69.8247	1.95239	3.90277	0.481337	17.2161	0.934764
Kastanozems	whole	subsoil	Na_m	23	0.404939	-0.278011	1.08789	0	0	7.61069	0	0.123825	0	0.448259	7.61069	0.123825	2.49426	1.57932	390.015	0.329311	4.71416	0.481337	22.4355	0.934764
Kastanozems	whole	subsoil	Mg_m	23	29.4516	24.5721	34.3311	32.0962	11.7622	47.2016	18.2549	38.8334	13.3416	40.4387	35.4394	20.5785	127.325	11.2838	38.3132	2.35284	-0.288308	0.481337	-1.39263	0.934764
Kastanozems	whole	subsoil	Al_m	23	5.96873	5.57557	6.36189	5.7824	4.82632	8.04609	5.20452	6.23267	5.07696	7.50067	3.21977	1.02815	0.82663	0.909192	15.2326	0.18958	0.907251	0.481337	-0.00507789	0.934764
Kastanozems	whole	subsoil	Si_m	23	0.386046	0.371009	0.401083	0.389417	0.308376	0.463835	0.358834	0.407686	0.350052	0.423699	0.15546	0.048852	0.00120921	0.0347737	9.00765	0.00725081	-0.0683638	0.481337	0.470323	0.934764
Kastanozems	whole	subsoil	K_m	23	2.07488	1.96565	2.18411	2.06128	1.54254	2.59982	1.89445	2.20887	1.77416	2.41249	1.05728	0.314418	0.0638083	0.252603	12.1743	0.0526714	0.225085	0.481337	0.372284	0.934764
Kastanozems	whole	subsoil	Ca_m	23	85.6138	76.9354	94.2923	93.9076	35.3919	100	81.7449	99.407	51.6676	100	64.6081	17.6621	402.76	20.0689	23.4412	4.18465	-1.52358	0.481337	1.02327	0.934764
Kastanozems	whole	subsoil	Ti_m	23	0.125712	0.109876	0.141548	0.131372	0.0517413	0.179736	0.0975	0.156747	0.0797512	0.16508	0.127995	0.0592473	0.00134105	0.0366203	29.1303	0.00763587	-0.338847	0.481337	-0.989277	0.934764
Kastanozems	whole	subsoil	Mn_m	23	75.9138	71.3966	80.431	72.8811	58.1909	94.2724	67.7174	84.9969	63.601	88.9338	36.0814	17.2794	109.119	10.446	13.7604	2.17814	0.226799	0.481337	-1.02478	0.934764
Kastanozems	whole	subsoil	Fe_m	23	4.03962	3.74528	4.33396	3.93504	2.95512	5.58539	3.38096	4.50551	3.31488	4.77259	2.63027	1.12455	0.463304	0.680664	16.8497	0.141928	0.357491	0.481337	-0.623369	0.934764
Kastanozems	whole	subsoil	P_m	23	48.2331	42.2468	54.2194	46.85	25.6964	79.6257	41.0794	58.4588	27.6316	63.8752	53.9293	17.3795	191.639	13.8434	28.701	2.88655	0.330503	0.481337	0.0290758	0.934764
Kastanozems	whole	subsoil	S_m	23	23.486	17.3707	29.6014	25.3025	3.0875	44.355	7.934	37.124	4.04375	39.5	41.2675	29.19	199.989	14.1417	60.2134	2.94876	-0.187965	0.481337	-1.52182	0.934764
Kastanozems	whole	subsoil	Cr_m	23	1.8745	1.78334	1.96567	1.84897	1.51151	2.23939	1.6988	2.09162	1.64779	2.17117	0.727883	0.392825	0.0444445	0.210819	11.2466	0.0439587	0.256883	0.481337	-1.0748	0.934764
Kastanozems	whole	subsoil	V_m	23	14.3761	13.657	15.0953	14.2651	11.5658	18.6806	13.6004	15.4634	12.3781	16.4332	7.11485	1.86305	2.76591	1.6631	11.5685	0.346781	0.560458	0.481337	0.717454	0.934764
Kastanozems	whole	subsoil	Co_m	23	46.5125	39.9189	53.1061	42.95	27.8625	100	35.4471	52.0367	31.2624	61.6615	72.1375	16.5896	232.491	15.2476	32.7818	3.17935	2.01298	0.481337	6.1182	0.934764
Kastanozems	whole	subsoil	Ni_m	23	17.7731	15.2002	20.3459	14.02	11.0124	31.1661	12.9907	23.375	12.8582	25.273	20.1537	10.3843	35.3983	5.94964	33.4756	1.24059	0.761491	0.481337	-0.675309	0.934764
Kastanozems	whole	subsoil	Cu_m	23	32.1751	28.88	35.4703	28.6621	22.1866	46.8315	25.8071	39.3222	23.5231	42.8857	24.6449	13.5151	58.0653	7.62006	23.6831	1.58889	0.449098	0.481337	-1.20221	0.934764
Kastanozems	whole	subsoil	Zn_m	23	6.75106	6.2304	7.27173	6.33846	4.62857	9.32468	5.99701	7.66667	5.56892	8.4029	4.6961	1.66965	1.44971	1.20404	17.8348	0.251059	0.573528	0.481337	-0.168644	0.934764
Kastanozems	whole	subsoil	Sr_m	23	52.5046	43.8668	61.1424	60.4621	17.812	86.8597	33.9946	67.6239	21.3518	70.1088	69.0477	33.6293	398.999	19.975	38.0442	4.16507	-0.443504	0.481337	-0.873842	0.934764
Kastanozems	whole	subsoil	Ba_m	23	17.8599	16.8632	18.8567	17.9365	12.5446	20.7919	16.1738	20.0284	15.1709	20.6552	8.24728	3.85458	5.31265	2.30492	12.9055	0.480609	-0.584082	0.481337	-0.216469	0.934764
Kastanozems	whole	subsoil	Pb_m	23	37.4459	33.8714	41.0204	36.5	11.8689	50.0571	32.8022	42.8267	31.7364	49.0446	38.1883	10.0245	68.328	8.26607	22.0747	1.7236	-0.989278	0.481337	3.02948	0.934764
Kastanozems	whole	subsoil	R	23	5.44678	5.36647	5.52708	5.46673	5.18404	5.79872	5.24095	5.56348	5.20496	5.68647	0.614681	0.32253	0.0344859	0.185704	3.40943	0.0387219	0.0859296	0.481337	-0.948824	0.934764
Kastanozems	whole	subsoil	CIW	23	59.0981	52.7089	65.4873	54.6423	40.2237	83.9226	47.6415	73.4017	41.674	82.1012	43.6989	25.7602	218.304	14.7751	25.001	3.08082	0.546675	0.481337	-1.19263	0.934764
Kastanozems	whole	subsoil	CIA	23	53.2011	48.0074	58.3948	49.792	37.5774	72.9275	43.894	65.115	38.6912	71.6882	35.3501	21.2211	144.252	12.0105	22.5757	2.50436	0.512655	0.481337	-1.22037	0.934764
Kastanozems	whole	subsoil	WIP	23	3457.61	3280.9	3634.33	3578.73	2833.37	4137.3	3059.56	3696.6	2884.03	3932.25	1303.94	637.048	167004	408.662	11.8192	85.2118	-0.256268	0.481337	-1.1607	0.934764
Kastanozems	whole	subsoil	PWI	23	79.0798	78.7931	79.3665	79.1896	78.0566	80.2799	78.4067	79.5032	78.108	79.9409	2.2233	1.09651	0.439494	0.662944	0.838323	0.138233	-0.126503	0.481337	-1.03503	0.934764
Kastanozems	whole	subsoil	Vogt Ratio	23	1.60808	1.19365	2.0225	1.16636	0.697433	3.52494	0.916859	2.25237	0.747333	3.24017	2.82751	1.33551	0.918444	0.958355	59.5964	0.199831	1.03138	0.481337	-0.452793	0.934764
Kastanozems	whole	subsoil	PIA	23	54.7032	48.0237	61.3826	49.747	35.6952	81.0683	42.754	69.5232	36.8019	79.1541	45.3732	26.7692	238.586	15.4462	28.2364	3.22076	0.600869	0.481337	-1.15961	0.934764
Kastanozems	whole	subsoil	STI	23	80.5118	80.3786	80.645	80.4984	80.0538	81.252	80.2174	80.6761	80.1911	80.9345	1.19817	0.458647	0.0948166	0.307923	0.382457	0.0642064	0.593035	0.481337	-0.11893	0.934764
Kastanozems	whole	subsoil	B/A	23	1.14273	0.953047	1.33241	1.18849	0.514308	1.85994	0.69433	1.46535	0.533965	1.77061	1.34563	0.771016	0.1924	0.438635	38.3849	0.0914616	-0.0812653	0.481337	-1.17497	0.934764
Kastanozems	whole	subsoil	B/R	23	0.795699	0.662316	0.929081	0.82634	0.352589	1.29928	0.476593	1.01928	0.366396	1.22891	0.946692	0.54269	0.0951397	0.308447	38.7643	0.0643157	-0.0979185	0.481337	-1.17384	0.934764
Kastanozems	whole	subsoil	Si/R	23	3.78465	3.71923	3.85006	3.8053	3.55718	4.07097	3.63106	3.87881	3.56788	3.98527	0.51379	0.247746	0.0228828	0.15127	3.99695	0.0315421	-0.0329084	0.481337	-0.979431	0.934764
Kastanozems	whole	subsoil	WI-1	23	13.9863	13.3382	14.6344	14.676	11.6131	16.1425	11.9788	14.8537	11.7643	15.6277	4.52938	2.8749	2.24633	1.49878	10.716	0.312517	-0.584524	0.481337	-1.15232	0.934764
Kastanozems	whole	subsoil	WI-2	23	4.26221	4.09247	4.43195	4.39334	3.64444	4.88848	3.78523	4.50643	3.69201	4.71079	1.24404	0.721197	0.154075	0.392524	9.20941	0.081847	-0.430774	0.481337	-1.06832	0.934764
Kastanozems	whole	subsoil	Si/Ses	23	3.94464	3.8736	4.01568	3.96823	3.6933	4.24467	3.77293	4.04876	3.707	4.15842	0.551363	0.27583	0.0269882	0.164281	4.16465	0.0342549	-0.104816	0.481337	-1.01698	0.934764
Kastanozems	whole	subsoil	Si/Fe	23	14.3172	13.9178	14.7167	14.598	12.8434	15.8383	13.3606	14.9311	12.8918	15.2244	2.99486	1.57054	0.853291	0.923738	6.45194	0.192613	-0.414522	0.481337	-1.08249	0.934764
Kastanozems	whole	subsoil	a	23	1.7123	1.64304	1.78157	1.70161	1.32143	1.94828	1.62698	1.84615	1.5	1.88462	0.626847	0.21917	0.0256578	0.16018	9.35468	0.0333999	-0.686014	0.481337	0.0435262	0.934764
Kastanozems	whole	subsoil	ba-1	23	0.283803	0.277061	0.290544	0.280168	0.263033	0.322741	0.268914	0.295572	0.267183	0.302559	0.0597076	0.0266571	0.000243023	0.0155892	5.49297	0.00325057	0.646724	0.481337	-0.0458529	0.934764
Kastanozems	whole	subsoil	ba-2	23	0.858925	0.671597	1.04625	0.891365	0.233034	1.56437	0.418242	1.18812	0.270932	1.47992	1.33133	0.769877	0.187657	0.433194	50.4345	0.0903273	-0.0626198	0.481337	-1.18767	0.934764
Kastanozems	whole	subsoil	_Ba	23	0.968788	0.787489	1.15009	1.00836	0.371224	1.66117	0.535744	1.27822	0.39493	1.58457	1.28995	0.742474	0.175775	0.419255	43.2762	0.0874207	-0.0439118	0.481337	-1.16457	0.934764
Kastanozems	whole	parent materials	1000-500	22	0			0	0	0	0	0	0	0	0	0	0	0	0	0
Kastanozems	whole	parent materials	500-250	22	0			0	0	0	0	0	0	0	0	0	0	0	0	0
Kastanozems	whole	parent materials	250-50	22	7.73333	5.81914	9.64753	6.81667	3.1	18.2667	4.73333	8.66667	4.16667	14.8667	15.1667	3.93333	18.6394	4.31733	55.8276	0.920459	1.46045	0.490962	1.58016	0.95278
Kastanozems	whole	parent materials	50-10	22	47.7818	45.9088	49.6548	48.3667	39.8333	55.7333	45.6667	50.9	41.8	52.3333	15.9	5.23333	17.8462	4.22448	8.84118	0.900662	-0.322879	0.490962	-0.480187	0.95278
Kastanozems	whole	parent materials	10-5	22	10.8348	10.3969	11.2728	10.8	9.3	12.9	10.2667	11.5667	9.56667	12.1667	3.6	1.3	0.975712	0.987781	9.11671	0.210596	0.325575	0.490962	-0.481794	0.95278
Kastanozems	whole	parent materials	5-1	22	25.453	24.1509	26.7551	24.55	21.5	31.7	23.1333	26.7667	22.3667	29.3333	10.2	3.63333	8.62451	2.93675	11.5379	0.626118	0.655861	0.490962	-0.419457	0.95278
Kastanozems	whole	parent materials	<1	22	8.19697	7.58652	8.80742	8.05	5.6	11.3667	6.96667	9.13333	6.76667	9.63333	5.76667	2.16667	1.89565	1.37683	16.7968	0.29354	0.304379	0.490962	-0.080915	0.95278
Kastanozems	whole	parent materials	EC, µS/cm	22	532.927	214.981	850.874	261.5	177	2770	202	410	193.6	1541	2593	208	514239	717.104	134.56	152.887	2.50727	0.490962	5.36399	0.95278
Kastanozems	whole	parent materials	pH	22	8.22591	8.07721	8.37461	8.1	7.6	9	8	8.4	7.96	8.7	1.4	0.4	0.112482	0.335384	4.07717	0.0715041	0.844376	0.490962	0.635976	0.95278
Kastanozems	whole	parent materials	TOC,%	22	0.279268	0.253187	0.30535	0.265564	0.169727	0.45191	0.242336	0.307137	0.224962	0.344738	0.282183	0.0648018	0.00346042	0.0588254	21.0641	0.0125416	1.13289	0.490962	2.70186	0.95278
Kastanozems	whole	parent materials	LOI,%	22	11.0736	10.4227	11.7245	10.5	9.11	15.75	10.23	11.61	9.88	12.17	6.64	1.38	2.15517	1.46805	13.2572	0.312989	1.75396	0.490962	4.11133	0.95278
Kastanozems	whole	parent materials	Na	22	9648.53	9018.84	10278.2	9348.39	8012.9	14838.7	8977.42	9793.55	8532.26	10461.3	6825.81	816.129	2.01706e+06	1420.23	14.7197	302.795	2.59702	0.490962	8.48139	0.95278
Kastanozems	whole	parent materials	Mg	22	11997.3	11741.7	12252.9	12180	10560	12840	11640	12420	11400	12600	2280	780	332392	576.535	4.80555	122.918	-0.950825	0.490962	0.875273	0.95278
Kastanozems	whole	parent materials	Al	22	38097.7	37297.7	38897.6	38437.8	33202.7	40440.5	37594.6	39281.1	35556.8	39808.1	7237.84	1686.49	3.2553e+06	1804.25	4.73584	384.667	-1.10301	0.490962	1.13926	0.95278
Kastanozems	whole	parent materials	Si	22	280795	275297	286294	283313	241687	303567	276407	288540	269920	291200	61880	12133.3	1.53799e+08	12401.6	4.41658	2644.02	-1.4124	0.490962	3.96263	0.95278
Kastanozems	whole	parent materials	K	22	16607.1	16164.8	17049.3	16803.2	13774.5	17923.4	15931.9	17342.6	15268.1	17591.5	4148.94	1410.64	994980	997.487	6.0064	212.665	-1.20993	0.490962	1.69865	0.95278
Kastanozems	whole	parent materials	Ca	22	52405.8	46752.3	58059.4	47928.6	41285.7	97785.7	44714.3	56785.7	43642.9	64071.4	56500	12071.4	1.62591e+08	12751.1	24.3315	2718.55	2.48124	0.490962	7.28907	0.95278
Kastanozems	whole	parent materials	Ti	22	3815.45	3750.99	3879.92	3840	3480	4020	3720	3900	3660	3960	540	180	21140.3	145.397	3.81074	30.9987	-0.685207	0.490962	0.0451253	0.95278
Kastanozems	whole	parent materials	Mn	22	513.38	497.475	529.286	511.268	418.31	573.239	495.775	542.254	472.535	550	154.93	46.4789	1286.92	35.8737	6.98775	7.6483	-0.678752	0.490962	0.879258	0.95278
Kastanozems	whole	parent materials	Fe	22	28047.7	27291.4	28804	28315	24290	30030	26880	29610	25970	29890	5740	2730	2.90985e+06	1705.83	6.08187	363.684	-0.816782	0.490962	0.0414796	0.95278
Kastanozems	whole	parent materials	P	22	583.483	565.025	601.94	567.606	523.944	698.592	567.606	611.268	523.944	611.268	174.648	43.662	1733.06	41.6301	7.13475	8.87556	0.973894	0.490962	1.66108	0.95278
Kastanozems	whole	parent materials	S	22	1622.73	-692.99	3938.44	500	400	25000	400	600	400	700	24600	200	2.7279e+07	5222.93	321.861	1113.53	4.68587	0.490962	21.9701	0.95278
Kastanozems	whole	parent materials	Cr	22	146	139.55	152.45	144	122	175	136	157	125	163	53	21	211.619	14.5471	9.96379	3.10146	0.101173	0.490962	-0.715895	0.95278
Kastanozems	whole	parent materials	V	22	105.455	102.635	108.274	104.5	86	119	102	109	101	112	33	7	40.4502	6.36005	6.03108	1.35597	-0.869485	0.490962	3.69504	0.95278
Kastanozems	whole	parent materials	Co	22	18.1818	9.94179	26.4218	14	11	101	13	16	12	17	90	3	345.394	18.5848	102.216	3.96229	4.61823	0.490962	21.5295	0.95278
Kastanozems	whole	parent materials	Ni	22	54	52.9226	55.0774	54	47	58	53	55	51	57	11	2	5.90476	2.42997	4.49995	0.518072	-1.09519	0.490962	2.33074	0.95278
Kastanozems	whole	parent materials	Cu	22	25.2273	24.4663	25.9883	26	22	27	24	27	22	27	5	3	2.94589	1.71636	6.80358	0.365929	-0.822958	0.490962	-0.442142	0.95278
Kastanozems	whole	parent materials	Zn	22	68.5909	67.1258	70.0561	69	63	75	66	70	65	73	12	4	10.9199	3.30453	4.81774	0.704528	0.284428	0.490962	-0.712878	0.95278
Kastanozems	whole	parent materials	Rb	22	74.0455	72.1129	75.978	74.5	63	80	72	77	68	79	17	5	18.9978	4.35865	5.88645	0.929267	-0.849815	0.490962	0.469674	0.95278
Kastanozems	whole	parent materials	Sr	22	249.955	239.782	260.127	243	223	311	235	256	230	278	88	21	526.426	22.944	9.17926	4.89167	1.69478	0.490962	2.70769	0.95278
Kastanozems	whole	parent materials	Zr	22	282.273	269.417	295.128	286	208	363	270	290	256	305	155	20	840.684	28.9946	10.2718	6.18166	0.0710377	0.490962	3.57766	0.95278
Kastanozems	whole	parent materials	Ba	22	421.227	409.339	433.116	426	334	461	415	430	410	449	127	15	718.946	26.8132	6.36549	5.71659	-1.84946	0.490962	5.1837	0.95278
Kastanozems	whole	parent materials	Th	22	9	7.93133	10.0687	9	5	16	7	10	6	11	11	3	5.80952	2.4103	26.7811	0.513877	0.71823	0.490962	2.33876	0.95278
Kastanozems	whole	parent materials	Y	22	28.3636	27.1665	29.5608	28.5	24	34	26	30	25	32	10	4	7.29004	2.70001	9.51926	0.575644	0.404327	0.490962	-0.497372	0.95278
Kastanozems	whole	parent materials	Nb	22	12.4545	12.1271	12.782	12.5	11	14	12	13	12	13	3	1	0.545455	0.738549	5.92996	0.157459	-0.21922	0.490962	-0.0873016	0.95278
Kastanozems	whole	parent materials	Pb	22	17.8182	16.4871	19.1493	17	12	24	16	20	14	21	12	4	9.01299	3.00216	16.8489	0.640063	0.122678	0.490962	-0.0295039	0.95278
Kastanozems	whole	parent materials	Cl	22	293.455	83.824	503.085	143.5	70	2048	119	168	100	539	1978	49	223546	472.806	161.117	100.803	3.1795	0.490962	9.98141	0.95278
Kastanozems	whole	parent materials	Li1	22	0.945835	0.905937	0.985734	0.9435	0.831	1.199	0.866	1.0032	0.846	1.044	0.368	0.1372	0.00809801	0.0899889	9.51423	0.0191857	0.976396	0.490962	1.3428	0.95278
Kastanozems	whole	parent materials	Be1	22	0.0707636	0.0698305	0.0716967	0.07	0.07	0.077	0.07	0.07	0.07	0.0728	0.007	0	4.42909e-06	0.00210454	2.97404	0.00044869	2.72591	0.490962	6.37343	0.95278
Kastanozems	whole	parent materials	B1	22	3.46649	2.19937	4.73361	2.215	1.31	11.265	1.43	4.77	1.37	7.84	9.955	3.34	8.16762	2.8579	82.4437	0.609307	1.59386	0.490962	1.80366	0.95278
Kastanozems	whole	parent materials	Na1	22	412.119	152.033	672.206	176.595	94.59	2473.23	158.63	305.481	146.23	857.824	2378.64	146.851	344106	586.605	142.339	125.065	2.87021	0.490962	8.00846	0.95278
Kastanozems	whole	parent materials	Mg1	22	2047.87	1861.28	2234.46	2064.82	1155.97	2727.79	1820.83	2401.09	1360.93	2491.82	1571.82	580.261	177104	420.837	20.55	89.7227	-0.501098	0.490962	-0.318764	0.95278
Kastanozems	whole	parent materials	Al1	22	43.8162	39.9045	47.728	43.373	30.646	63.8352	35.75	49.68	34.58	54.69	33.1892	13.93	77.8389	8.82264	20.1355	1.88099	0.561461	0.490962	-0.410967	0.95278
Kastanozems	whole	parent materials	Si1	22	91.6113	86.7177	96.5049	93.86	66.176	114.14	83.46	99.21	79.24	102.46	47.964	15.75	121.82	11.0372	12.0479	2.35314	-0.251158	0.490962	0.161909	0.95278
Kastanozems	whole	parent materials	P1	22	22.9571	17.5958	28.3184	20.71	8.54	62.17	14.94	27.41	10.29	32.99	53.63	12.47	146.216	12.092	52.6721	2.57802	1.74227	0.490962	4.35121	0.95278
Kastanozems	whole	parent materials	S1	22	379.509	-166.725	925.743	113.007	67.76	5892.02	93.26	121.7	79.59	185.72	5824.26	28.44	1.5178e+06	1231.99	324.628	262.661	4.68103	0.490962	21.9379	0.95278
Kastanozems	whole	parent materials	K1	22	195.866	186.476	205.257	195.555	150.095	228.31	184.3	209.955	167.57	220.74	78.215	25.6552	448.582	21.1798	10.8134	4.51554	-0.477796	0.490962	-0.480788	0.95278
Kastanozems	whole	parent materials	Ca1	22	42970.1	37612.7	48327.5	39724.2	31913.5	85398.1	34659.5	45463.4	32763	52388.5	53484.7	10803.9	1.46005e+08	12083.3	28.1202	2576.16	2.34565	0.490962	6.81749	0.95278
Kastanozems	whole	parent materials	Ti1	22	0.645997	0.5571	0.734895	0.5925	0.441	1.3244	0.508	0.726	0.475	0.785	0.8834	0.218	0.0402007	0.200501	31.0375	0.042747	2.05831	0.490962	5.52495	0.95278
Kastanozems	whole	parent materials	V1	22	0.137728	0.126966	0.14849	0.13555	0.105	0.1969	0.11752	0.154	0.113	0.171	0.0919	0.03648	0.000589156	0.0242725	17.6235	0.00517492	0.733157	0.490962	0.10367	0.95278
Kastanozems	whole	parent materials	Cr1	22	0.396468	0.370826	0.422111	0.3805	0.2975	0.5049	0.345	0.441	0.337	0.4763	0.2074	0.096	0.00334486	0.0578348	14.5875	0.0123304	0.292965	0.490962	-0.886814	0.95278
Kastanozems	whole	parent materials	Mn1	22	85.7242	79.426	92.0223	88.107	60.972	108.272	75.182	97.602	63.252	102.102	47.3	22.42	201.783	14.205	16.5706	3.02852	-0.293412	0.490962	-0.984255	0.95278
Kastanozems	whole	parent materials	Fe1	22	4.31776	3.06076	5.57477	3.63	0.95	10.33	2.59	5.53	1.29	9.32	9.38	2.94	8.0377	2.83508	65.6609	0.604442	0.968633	0.490962	0.210822	0.95278
Kastanozems	whole	parent materials	Co1	22	0.171765	0.149424	0.194105	0.168	0.086	0.273	0.135	0.217	0.119	0.2475	0.187	0.082	0.00253895	0.050388	29.3355	0.0107428	0.338432	0.490962	-0.627206	0.95278
Kastanozems	whole	parent materials	Ni1	22	0.62384	0.580497	0.667183	0.60774	0.481	0.853	0.5345	0.685	0.526	0.704	0.372	0.1505	0.00955651	0.0977574	15.6703	0.0208419	0.842516	0.490962	0.528937	0.95278
Kastanozems	whole	parent materials	Cu1	22	0.566648	0.525239	0.608057	0.5525	0.462	0.87256	0.505	0.591	0.48	0.634	0.41056	0.086	0.00872265	0.0933951	16.482	0.0199119	1.85967	0.490962	4.741	0.95278
Kastanozems	whole	parent materials	Zn1	22	0.230273	0.109647	0.350898	0.02	0.02	0.7678	0.02	0.481	0.02	0.649	0.7478	0.461	0.0740177	0.272062	118.148	0.0580038	0.715819	0.490962	-1.18032	0.95278
Kastanozems	whole	parent materials	Sr1	22	139.345	128.782	149.907	133.596	110.496	219.303	127.776	149.066	115.586	166.616	108.807	21.29	567.564	23.8236	17.0969	5.07921	1.85695	0.490962	5.19832	0.95278
Kastanozems	whole	parent materials	Ba1	22	45.346	38.1927	52.4993	50.778	6.013	63.4587	43.5578	55.788	19.678	59.198	57.4457	12.2302	260.299	16.1338	35.5793	3.43973	-1.45575	0.490962	1.28238	0.95278
Kastanozems	whole	parent materials	Cd1	22	0.0537655	0.0490124	0.0585185	0.0572	0.028	0.069	0.044	0.061	0.044	0.06344	0.041	0.017	0.000114923	0.0107202	19.9389	0.00228556	-0.709006	0.490962	-0.0163636	0.95278
Kastanozems	whole	parent materials	Pb1	22	0.767	0.713188	0.820812	0.783	0.55	0.965	0.677	0.872	0.627	0.9493	0.415	0.195	0.0147305	0.121369	15.8239	0.0258761	0.0627424	0.490962	-0.89757	0.95278
Kastanozems	whole	parent materials	Li2	22	0.10965	0.0728735	0.146426	0.0915	0	0.349	0.06	0.132	0.026	0.223	0.349	0.072	0.00688014	0.0829466	75.6467	0.0176843	1.25192	0.490962	2.00877	0.95278
Kastanozems	whole	parent materials	Be2	22	0.0542364	0.0533033	0.0551695	0.055	0.048	0.055	0.055	0.055	0.0522	0.055	0.007	0	4.42909e-06	0.00210454	3.88031	0.00044869	-2.72591	0.490962	6.37343	0.95278
Kastanozems	whole	parent materials	B2	22	0.01	-0.00725342	0.0272534	0	0	0.18	0	0	0	0	0.18	0	0.00151429	0.0389138	389.138	0.00829646	4.37348	0.490962	19.6419	0.95278
Kastanozems	whole	parent materials	Na2	22	0			0	0	0	0	0	0	0	0	0	0	0	0	0
Kastanozems	whole	parent materials	Mg2	22	42.4933	5.181	79.8056	0	0	316.37	0	40.53	0	142.23	316.37	40.53	7082.1	84.1552	198.043	17.9419	2.28055	0.490962	4.98052	0.95278
Kastanozems	whole	parent materials	Al2	22	52.1551	47.7684	56.5418	51.79	35.964	72.86	45.38	57.96	40.51	65.87	36.896	12.58	97.8884	9.89386	18.9701	2.10938	0.446237	0.490962	-0.580552	0.95278
Kastanozems	whole	parent materials	Si2	22	28.5998	24.2864	32.9133	27.3885	12.52	53.55	21.26	32.64	18	43.59	41.03	11.38	94.6476	9.7287	34.0167	2.07417	0.799218	0.490962	0.883074	0.95278
Kastanozems	whole	parent materials	P2	22	24.8195	19.5258	30.1131	24.345	4.112	53.04	14.62	31.27	11.7	40.837	48.928	16.65	142.55	11.9394	48.1051	2.5455	0.478581	0.490962	0.176349	0.95278
Kastanozems	whole	parent materials	S2	22	108.127	-71.4278	287.682	19.66	9.95	1920.67	16.4	24.532	14.34	39.1	1910.72	8.132	164003	404.973	374.534	86.3404	4.68532	0.490962	21.9664	0.95278
Kastanozems	whole	parent materials	K2	22	17.8239	13.2992	22.3486	17.125	0	35.15	11.27	24.48	3.3	33.245	35.15	13.21	104.145	10.2051	57.2555	2.17574	0.0179206	0.490962	-0.553536	0.95278
Kastanozems	whole	parent materials	Ca2	22	1719.44	1111.51	2327.38	1517.07	0	4441.36	525.6	2470.25	187.33	4036.65	4441.36	1944.65	1.88007e+06	1371.16	79.7442	292.331	0.64279	0.490962	-0.531074	0.95278
Kastanozems	whole	parent materials	Ti2	22	1.11446	1.04682	1.18209	1.0905	0.77696	1.521	1.074	1.1725	0.959	1.192	0.74404	0.0985	0.0232706	0.152547	13.688	0.0325232	0.735726	0.490962	2.76797	0.95278
Kastanozems	whole	parent materials	V2	22	2.88136	2.77152	2.99121	2.8195	2.46	3.389	2.732	3.062	2.577	3.1369	0.929	0.33	0.0613769	0.247744	8.59814	0.0528191	0.220204	0.490962	-0.662859	0.95278
Kastanozems	whole	parent materials	Cr2	22	0			0	0	0	0	0	0	0	0	0	0	0	0	0
Kastanozems	whole	parent materials	Mn2	22	128.353	109.77	146.936	122.921	42.9108	204.766	105.137	151.751	77.221	190.521	161.855	46.6137	1756.65	41.9124	32.6541	8.93576	0.095531	0.490962	-0.32307	0.95278
Kastanozems	whole	parent materials	Fe2	22	83.7895	78.8937	88.6854	85.95	54.88	100.823	80.99	87.65	67.91	98.63	45.943	6.66	121.931	11.0422	13.1786	2.35421	-0.829332	0.490962	1.26222	0.95278
Kastanozems	whole	parent materials	Co2	22	1.7796	1.62516	1.93404	1.8315	0.9225	2.314	1.53528	2.031	1.393	2.262	1.3915	0.49572	0.121333	0.348329	19.5735	0.0742641	-0.3714	0.490962	0.186759	0.95278
Kastanozems	whole	parent materials	Ni2	22	2.08002	1.84173	2.31831	2.0655	0.9445	2.983	1.72952	2.487	1.458	2.863	2.0385	0.75748	0.28885	0.537448	25.8385	0.114584	-0.0768431	0.490962	-0.346325	0.95278
Kastanozems	whole	parent materials	Cu2	22	1.96712	1.82356	2.11069	1.9395	1.434	2.886	1.754	2.153	1.577	2.25144	1.452	0.399	0.104843	0.323794	16.4603	0.0690332	0.900359	0.490962	1.81801	0.95278
Kastanozems	whole	parent materials	Zn2	22	0.564945	0.363923	0.765968	0.5696	0	1.74	0.179	0.8	0	1.08	1.74	0.621	0.205564	0.453392	80.2541	0.0966635	0.684877	0.490962	0.487386	0.95278
Kastanozems	whole	parent materials	Sr2	22	0.725682	0.0636634	1.3877	0	0	5.66	0	0.615	0	2.885	5.66	0.615	2.22945	1.49313	205.756	0.318337	2.27933	0.490962	5.02442	0.95278
Kastanozems	whole	parent materials	Ba2	22	4.37603	3.3546	5.39746	4.5566	0.982	8.772	2.142	6.042	1.482	7.242	7.79	3.9	5.30729	2.30376	52.6449	0.491162	0.167147	0.490962	-1.05663	0.95278
Kastanozems	whole	parent materials	Cd2	22	0.0105273	0.00529516	0.0157594	0.0045	0	0.032	0	0.0198	0	0.025	0.032	0.0198	0.000139255	0.0118007	112.096	0.00251591	0.548468	0.490962	-1.26514	0.95278
Kastanozems	whole	parent materials	Pb2	22	1.89186	1.75675	2.02698	1.97675	1.4007	2.34	1.664	2.19	1.44	2.218	0.9393	0.526	0.0928697	0.304745	16.1082	0.0649719	-0.17094	0.490962	-1.33597	0.95278
Kastanozems	whole	parent materials	Li3	22	1.82294	1.64247	2.0034	1.7785	1.216	2.467	1.482	2.206	1.357	2.4168	1.251	0.724	0.165666	0.407021	22.3277	0.0867771	0.322609	0.490962	-1.17412	0.95278
Kastanozems	whole	parent materials	Be3	22	0.0548045	0.0532407	0.0563684	0.055	0.048	0.0675	0.055	0.055	0.0522	0.055	0.0195	0	1.24405e-05	0.0035271	6.43579	0.000751981	1.66951	0.490962	8.9371	0.95278
Kastanozems	whole	parent materials	B3	22	1.4111	0.982729	1.83947	1.06	0.38	3.45	0.51	2.17	0.45	2.66	3.07	1.66	0.933462	0.966158	68.4685	0.205986	0.625984	0.490962	-0.920009	0.95278
Kastanozems	whole	parent materials	Na3	22	11.4822	0.551886	22.4126	0	0	85.179	0	0	0	38.49	85.179	0	607.75	24.6526	214.702	5.25595	2.22584	0.490962	4.19702	0.95278
Kastanozems	whole	parent materials	Mg3	22	2414.05	2286.31	2541.79	2396.48	1902.22	3051.12	2217.62	2565.89	2057.32	2655.81	1148.9	348.27	83002.3	288.101	11.9344	61.4234	0.602171	0.490962	0.643995	0.95278
Kastanozems	whole	parent materials	Al3	22	1724.97	1685.69	1764.24	1719.1	1565.89	1914.17	1659.11	1775.92	1608.45	1855.27	348.28	116.81	7847.42	88.5857	5.1355	18.8865	0.19572	0.490962	-0.246484	0.95278
Kastanozems	whole	parent materials	Si3	22	917.963	864.191	971.735	909.87	753.21	1180.63	834.4	960.236	784.66	1151.73	427.42	125.836	14708.6	121.279	13.2117	25.8567	0.985677	0.490962	0.669182	0.95278
Kastanozems	whole	parent materials	P3	22	367.511	349.78	385.243	372.73	280.082	431.49	337.36	387.48	329.16	414.19	151.408	50.12	1599.4	39.9925	10.882	8.52644	-0.485485	0.490962	0.0178985	0.95278
Kastanozems	whole	parent materials	S3	22	305.644	-232.317	843.605	39.04	30.4096	5737.28	35.39	51.76	33.55	84.24	5706.87	16.37	1.47217e+06	1213.33	396.975	258.683	4.68842	0.490962	21.9869	0.95278
Kastanozems	whole	parent materials	K3	22	136.512	123.496	149.528	133.052	83.22	197.53	120.32	151.2	100.85	168.14	114.31	30.88	861.824	29.3568	21.505	6.2589	0.267091	0.490962	0.123876	0.95278
Kastanozems	whole	parent materials	Ca3	22	6472.77	5497.21	7448.34	6462.78	2198.62	10091.4	5193.52	8068.6	3396.63	8928.7	7892.81	2875.08	4.8414e+06	2200.32	33.9934	469.109	-0.299889	0.490962	-0.62832	0.95278
Kastanozems	whole	parent materials	Ti3	22	4.07609	3.84587	4.30631	4.1365	3.3056	5.064	3.584	4.28696	3.451	4.698	1.7584	0.70296	0.269616	0.519245	12.7388	0.110703	0.360963	0.490962	-0.789564	0.95278
Kastanozems	whole	parent materials	V3	22	10.295	10.0328	10.5571	10.2904	9.419	11.419	9.759	10.642	9.652	11.164	2	0.883	0.349583	0.591256	5.74316	0.126056	0.411061	0.490962	-0.83516	0.95278
Kastanozems	whole	parent materials	Cr3	22	2.35485	2.23139	2.47831	2.3395	1.816	2.851	2.189	2.506	2.0351	2.793	1.035	0.317	0.0775351	0.278451	11.8246	0.059366	0.222645	0.490962	-0.37876	0.95278
Kastanozems	whole	parent materials	Mn3	22	162.684	154.59	170.777	165.74	129.18	196.14	149.19	172.925	140.83	185.19	66.9602	23.735	333.215	18.2542	11.2207	3.8918	-0.150622	0.490962	-0.635392	0.95278
Kastanozems	whole	parent materials	Fe3	22	1302	1214.16	1389.84	1293.1	979.298	1654.7	1144.19	1450.5	1038.88	1524.11	675.402	306.31	39250	198.116	15.2163	42.2385	0.0316486	0.490962	-0.906543	0.95278
Kastanozems	whole	parent materials	Co3	22	2.57069	2.47704	2.66434	2.5665	2.179	2.947	2.427	2.68528	2.306	2.873	0.768	0.25828	0.0446154	0.211224	8.21661	0.045033	0.0816223	0.490962	-0.640879	0.95278
Kastanozems	whole	parent materials	Ni3	22	4.78348	4.6412	4.92576	4.75501	4.088	5.427	4.617	4.979	4.364	5.168	1.339	0.362	0.102981	0.320907	6.70865	0.0684176	-0.142853	0.490962	-0.00585368	0.95278
Kastanozems	whole	parent materials	Cu3	22	4.2239	4.00126	4.44654	4.31815	3.09	5.212	3.885	4.52744	3.703	4.728	2.122	0.64244	0.25215	0.502145	11.8882	0.107058	-0.255909	0.490962	0.249185	0.95278
Kastanozems	whole	parent materials	Zn3	22	4.19941	3.92711	4.47171	4.0545	2.8101	5.261	3.837	4.633	3.588	5	2.4509	0.796	0.377181	0.614151	14.6247	0.130937	-0.286495	0.490962	-0.0515474	0.95278
Kastanozems	whole	parent materials	Sr3	22	17.2895	10.2276	24.3514	13.9687	3.122	81.862	9.8308	19.582	6.53136	26.552	78.74	9.7512	253.69	15.9277	92.1233	3.39579	3.39853	0.490962	13.7769	0.95278
Kastanozems	whole	parent materials	Ba3	22	23.9472	18.793	29.1013	19.8244	10.681	51.631	16.801	25.851	14.351	41.101	40.95	9.05	135.135	11.6248	48.5435	2.47841	1.4462	0.490962	1.12204	0.95278
Kastanozems	whole	parent materials	Cd3	22	0.0746436	0.0695356	0.0797516	0.071	0.061	0.102	0.066	0.083	0.064	0.089	0.041	0.017	0.000132728	0.0115207	15.4343	0.00245623	1.0845	0.490962	0.654143	0.95278
Kastanozems	whole	parent materials	Pb3	22	4.55845	4.37471	4.7422	4.55175	3.7507	5.42	4.373	4.873	4.024	5.049	1.6693	0.5	0.17175	0.414427	9.09139	0.0883561	-0.0107836	0.490962	-0.196044	0.95278
Kastanozems	whole	parent materials	Na4	22	9579.79	9028.15	10131.4	9348.39	8012.9	13862.9	8977.42	9783.11	8532.26	10461.3	5850.01	805.693	1.548e+06	1244.19	12.9876	265.262	2.24515	0.490962	6.46117	0.95278
Kastanozems	whole	parent materials	Mg4	22	7590.44	7358.66	7822.23	7625.76	6629.69	8506.32	7234.09	8060.69	6975.41	8203.93	1876.63	826.595	273296	522.777	6.8873	111.456	-0.153493	0.490962	-0.861521	0.95278
Kastanozems	whole	parent materials	Al4	22	36276.7	35481.5	37072	36655.9	31479.1	38776.3	35719.5	37549.6	33792.4	37903.7	7297.14	1830.09	3.21727e+06	1793.67	4.94442	382.413	-1.02855	0.490962	0.964089	0.95278
Kastanozems	whole	parent materials	Si4	22	279757	274278	285237	282191	240779	302532	275447	287389	268881	289899	61752.4	11941.8	1.5274e+08	12358.8	4.41768	2634.9	-1.41056	0.490962	3.97223	0.95278
Kastanozems	whole	parent materials	K4	22	16257.2	15829.6	16684.9	16404.2	13524.6	17483.8	15623.9	16933	14942	17299.7	3959.16	1309.01	930458	964.603	5.93337	205.654	-1.19476	0.490962	1.65799	0.95278
Kastanozems	whole	parent materials	Ca4	22	2160.13	1233.9	3086.36	1900.72	0	8519.48	384.611	3240.41	0	4259.95	8519.48	2855.8	4.3641e+06	2089.04	96.709	445.385	1.29373	0.490962	2.62608	0.95278
Kastanozems	whole	parent materials	Ti4	22	3809.62	3745.21	3874.03	3834.1	3473.93	4014.37	3714.06	3894.9	3653.86	3954.45	540.439	180.846	21102.5	145.267	3.81317	30.9711	-0.684917	0.490962	0.0487159	0.95278
Kastanozems	whole	parent materials	Mn4	22	136.62	126.444	146.796	136.078	93.564	175.065	116.777	150.163	107.027	172.374	81.5006	33.3865	526.747	22.951	16.7992	4.89316	0.0654313	0.490962	-0.665222	0.95278
Kastanozems	whole	parent materials	Fe4	22	26657.6	25959.9	27355.3	26825.1	23243	28543	25647.8	28193.1	24839.4	28513.6	5299.98	2545.37	2.47614e+06	1573.58	5.90291	335.487	-0.718211	0.490962	-0.0561997	0.95278
Kastanozems	whole	parent materials	P4	22	168.195	146.124	190.265	153.671	97.3256	310.156	135.441	195.101	124.396	215.886	212.83	59.6602	2477.86	49.7781	29.5956	10.6127	1.31131	0.490962	2.04185	0.95278
Kastanozems	whole	parent materials	S4	22	829.447	-222.764	1881.66	315.69	217.97	11450	264.56	395.92	253.76	452.04	11232.1	131.36	5.63201e+06	2373.19	286.116	505.965	4.68362	0.490962	21.9554	0.95278
Kastanozems	whole	parent materials	Cr4	22	143.343	136.939	149.747	141.173	119.552	171.956	133.781	153.803	122.605	160.322	52.4041	20.022	208.612	14.4434	10.0761	3.07934	0.108912	0.490962	-0.742936	0.95278
Kastanozems	whole	parent materials	V4	22	92.1405	89.263	95.018	91.6395	72.1569	106.214	88.745	96.158	87.461	98.056	34.0571	7.413	42.1198	6.48998	7.04357	1.38367	-0.903059	0.490962	3.87564	0.95278
Kastanozems	whole	parent materials	Co4	22	9.2417	8.00976	10.4736	9.619	0	13.663	8.019	10.698	6.517	11.6047	13.663	2.679	7.72033	2.77855	30.0654	0.592389	-1.68041	0.490962	5.08443	0.95278
Kastanozems	whole	parent materials	Ni4	22	46.5127	45.4637	47.5616	46.6045	39.559	50.945	45.643	47.757	44.0355	48.995	11.386	2.114	5.59745	2.36589	5.08656	0.50441	-1.00759	0.490962	2.67355	0.95278
Kastanozems	whole	parent materials	Cu4	22	18.4696	17.8943	19.0449	18.7915	16.021	20.341	17.197	19.35	16.656	20.047	4.32	2.153	1.6837	1.29757	7.02545	0.276643	-0.447632	0.490962	-0.881062	0.95278
Kastanozems	whole	parent materials	Zn4	22	63.6254	62.2558	64.9949	63.43	58.32	70.347	61.266	64.7225	60.1399	67.789	12.027	3.4565	9.54186	3.08899	4.85497	0.658575	0.433338	0.490962	-0.137915	0.95278
Kastanozems	whole	parent materials	Sr4	22	97.1672	92.9579	101.377	99.787	75.4936	113.318	91.277	103.617	84.947	105.917	37.824	12.34	90.1311	9.49374	9.77052	2.02407	-0.56375	0.490962	-0.306011	0.95278
Kastanozems	whole	parent materials	Ba4	22	347.558	335.321	359.795	344.931	280.16	411.474	339.239	359.879	330.259	379.999	131.314	20.64	761.784	27.6004	7.94124	5.88443	-0.0933579	0.490962	2.05539	0.95278
Kastanozems	whole	parent materials	Pb4	22	10.6009	9.36815	11.8336	9.846	5.107	16.4	9.144	12.263	7.79	13.972	11.293	3.119	7.73006	2.7803	26.2271	0.592762	0.394873	0.490962	0.126184	0.95278
Kastanozems	whole	parent materials	Na_m	22	0.537062	-0.130002	1.20413	0	0	6.57604	0	0.3385	0	0.850418	6.57604	0.3385	2.26356	1.50451	280.138	0.320763	3.59217	0.490962	13.4838	0.95278
Kastanozems	whole	parent materials	Mg_m	22	36.6814	34.8997	38.4632	36.0806	30.1616	43.9113	33.8203	39.3518	31.2984	42.3865	13.7497	5.53148	16.1498	4.01868	10.9556	0.856785	0.250765	0.490962	-0.615988	0.95278
Kastanozems	whole	parent materials	Al_m	22	4.78859	4.64729	4.92989	4.77958	4.1153	5.54498	4.55427	4.98776	4.46735	5.06632	1.42968	0.433499	0.101565	0.318693	6.65527	0.0679457	0.104687	0.490962	0.53859	0.95278
Kastanozems	whole	parent materials	Si_m	22	0.369764	0.352364	0.387164	0.365519	0.306977	0.448717	0.343639	0.381486	0.332885	0.446868	0.14174	0.0378462	0.00154017	0.039245	10.6135	0.00836707	0.721829	0.490962	0.392879	0.95278
Kastanozems	whole	parent materials	K_m	22	2.10172	1.99743	2.20601	2.08825	1.65859	2.63246	1.9405	2.24115	1.81383	2.36179	0.973877	0.300651	0.0553255	0.235214	11.1915	0.0501477	0.324882	0.490962	-0.069572	0.95278
Kastanozems	whole	parent materials	Ca_m	22	95.8333	94.0013	97.6653	96.6039	83.365	100	93.45	99.4726	92.12	100	16.635	6.02266	17.0732	4.13198	4.31163	0.880941	-1.36577	0.490962	2.57471	0.95278
Kastanozems	whole	parent materials	Ti_m	22	0.153061	0.14738	0.158742	0.152166	0.130641	0.175365	0.140437	0.161566	0.138047	0.173026	0.0447236	0.0211285	0.000164175	0.0128131	8.37124	0.00273176	0.215407	0.490962	-0.784895	0.95278
Kastanozems	whole	parent materials	Mn_m	22	73.1375	70.6174	75.6576	73.3839	58.6534	82.4953	69.606	77.3876	65.7587	78.7678	23.8419	7.78156	32.3064	5.68387	7.77149	1.21181	-0.670272	0.490962	0.541005	0.95278
Kastanozems	whole	parent materials	Fe_m	22	4.94364	4.68302	5.20426	4.8416	4.29701	6.06786	4.47299	5.20449	4.33506	5.86663	1.77084	0.7315	0.34552	0.587809	11.8902	0.125321	0.765196	0.490962	-0.658011	0.95278
Kastanozems	whole	parent materials	P_m	22	71.1313	67.431	74.8317	72.3223	49.2603	82.8533	66.7825	77.5839	61.9656	78.7343	33.593	10.8014	69.6552	8.34597	11.7332	1.77937	-1.11799	0.490962	1.21729	0.95278
Kastanozems	whole	parent materials	S_m	22	36.789	33.7078	39.8702	36.3507	24.66	54.1999	31.978	37.96	29.8995	45.5075	29.5399	5.982	48.2942	6.9494	18.8899	1.48162	0.842345	0.490962	0.738802	0.95278
Kastanozems	whole	parent materials	Cr_m	22	1.83018	1.74215	1.91821	1.81972	1.44788	2.24526	1.68282	1.95407	1.63162	2.06087	0.797377	0.271252	0.0394188	0.198542	10.8482	0.0423292	0.261858	0.490962	-0.352034	0.95278
Kastanozems	whole	parent materials	V_m	22	12.6784	12.1831	13.1738	12.4768	10.7445	16.0966	12.1689	12.9951	11.3734	14.0567	5.35209	0.82623	1.24822	1.11724	8.81212	0.238196	1.26376	0.490962	3.3865	0.95278
Kastanozems	whole	parent materials	Co_m	22	35.6398	28.9074	42.3723	31.9643	24.0944	100	29.825	36.0357	27.4705	40.7545	75.9056	6.21071	230.57	15.1845	42.6055	3.23735	3.93105	0.490962	17.0402	0.95278
Kastanozems	whole	parent materials	Ni_m	22	13.8796	13.28	14.4791	14.0229	11.5611	15.8319	12.6599	14.9255	11.8618	15.5327	4.2708	2.2656	1.82855	1.35224	9.74264	0.288298	-0.419578	0.490962	-1.01899	0.95278
Kastanozems	whole	parent materials	Cu_m	22	26.7626	25.7719	27.7534	26.3697	22.6808	32.6889	25.5769	28.2074	24.2909	29.3875	10.0081	2.63048	4.99359	2.23463	8.34983	0.476426	0.651582	0.490962	1.05611	0.95278
Kastanozems	whole	parent materials	Zn_m	22	7.23388	6.72978	7.73798	7.15554	4.83333	9.55857	6.57121	8	6.03141	8.81538	4.72524	1.42879	1.29268	1.13696	15.7171	0.242401	0.0680376	0.490962	0.118787	0.95278
Kastanozems	whole	parent materials	Sr_m	22	60.7087	58.1446	63.2729	59.1496	51.9963	75.7255	56.7209	62.5384	53.9491	69.0047	23.7292	5.81751	33.4466	5.78331	9.52632	1.23301	0.987784	0.490962	0.872195	0.95278
Kastanozems	whole	parent materials	Ba_m	22	17.5078	16.0178	18.9978	18.2419	4.30837	20.4045	16.7929	19.449	16.1198	19.5002	16.0961	2.65609	11.2939	3.36064	19.1951	0.71649	-3.16118	0.490962	11.8538	0.95278
Kastanozems	whole	parent materials	Pb_m	22	41.3702	38.6552	44.0853	42.0824	30.6652	57.4417	38.4763	45.0176	33.4667	46.9285	26.7764	6.54133	37.4995	6.12368	14.8021	1.30557	0.341894	0.490962	1.0535	0.95278
Kastanozems	whole	parent materials	R	22	5.55518	5.44268	5.66769	5.52676	5.19398	6.42787	5.42129	5.61553	5.31017	5.75395	1.23389	0.194246	0.0643848	0.253742	4.56765	0.0540979	1.91481	0.490962	6.03321	0.95278
Kastanozems	whole	parent materials	CIW	22	55.9891	53.6904	58.2878	57.7045	38.9049	61.4425	54.1498	58.7268	49.3295	60.5152	22.5376	4.57699	26.8789	5.18448	9.25981	1.10534	-2.06615	0.490962	4.92337	0.95278
Kastanozems	whole	parent materials	CIA	22	50.704	48.799	52.609	52.2378	36.4162	55.1607	49.2634	52.9665	45.2151	54.3951	18.7445	3.70316	18.4611	4.29663	8.47395	0.916045	-2.11674	0.490962	5.16442	0.95278
Kastanozems	whole	parent materials	WIP	22	3614.5	3530.09	3698.9	3565.79	3298.98	4156.41	3528.86	3641.37	3454.92	3896.22	857.429	112.508	36242.8	190.376	5.267	40.5882	1.32498	0.490962	2.28415	0.95278
Kastanozems	whole	parent materials	PWI	22	79.5247	79.192	79.8574	79.3677	78.4929	82.082	79.0835	79.6804	78.7832	80.1016	3.5891	0.596888	0.563038	0.750359	0.943554	0.159977	1.94618	0.490962	5.75577	0.95278
Kastanozems	whole	parent materials	Vogt Ratio	22	1.23617	1.15156	1.32077	1.28681	0.662098	1.46616	1.15091	1.33741	0.964427	1.42932	0.804059	0.186502	0.036412	0.190819	15.4364	0.0406828	-1.62533	0.490962	2.964	0.95278
Kastanozems	whole	parent materials	PIA	22	50.9707	48.7096	53.2318	52.7689	34.4233	56.4871	49.1011	53.6905	44.2571	55.5095	22.0638	4.58935	26.0076	5.09976	10.0053	1.08727	-1.98701	0.490962	4.52432	0.95278
Kastanozems	whole	parent materials	STI	22	80.7115	80.4855	80.9375	80.6683	79.8802	82.3809	80.4187	80.8211	80.2788	81.1498	2.50077	0.402402	0.25979	0.509696	0.631503	0.108667	1.63319	0.490962	4.74254	0.95278
Kastanozems	whole	parent materials	B/A	22	1.17342	1.07905	1.2678	1.10074	0.993822	1.95132	1.06621	1.21121	1.01564	1.41262	0.957501	0.145009	0.0453061	0.212852	18.1395	0.0453803	2.70123	0.490962	8.38461	0.95278
Kastanozems	whole	parent materials	B/R	22	0.821698	0.755679	0.887716	0.773276	0.694205	1.36593	0.741714	0.84784	0.710703	0.986441	0.671721	0.106127	0.0221713	0.1489	18.1211	0.0317456	2.69022	0.490962	8.37632	0.95278
Kastanozems	whole	parent materials	Si/R	22	3.89068	3.80516	3.97619	3.84678	3.64963	4.58099	3.78092	3.92136	3.71324	4.02552	0.931355	0.140439	0.0371993	0.192871	4.95727	0.0411203	2.30446	0.490962	7.43186	0.95278
Kastanozems	whole	parent materials	WI-1	22	14.5891	14.1724	15.0058	14.3019	13.4494	17.3603	13.9754	15.0135	13.6951	15.7312	3.9109	1.03812	0.883278	0.939829	6.442	0.200372	1.43295	0.490962	2.36618	0.95278
Kastanozems	whole	parent materials	WI-2	22	4.3698	4.2643	4.47531	4.27604	4.09113	4.98803	4.19824	4.52949	4.15906	4.62796	0.896895	0.331254	0.0566266	0.237963	5.44563	0.050734	1.17105	0.490962	0.998653	0.95278
Kastanozems	whole	parent materials	Si/Ses	22	4.05744	3.96795	4.14692	4.01303	3.8018	4.77957	3.9405	4.09448	3.86835	4.20042	0.977778	0.153976	0.0407331	0.201824	4.97419	0.0430291	2.2951	0.490962	7.41506	0.95278
Kastanozems	whole	parent materials	Si/Fe	22	15.0574	14.6251	15.4897	14.9128	13.8159	18.639	14.6189	15.186	14.2471	15.6501	4.82312	0.567052	0.950701	0.975039	6.47547	0.207879	2.58415	0.490962	8.66513	0.95278
Kastanozems	whole	parent materials	a	22	1.56191	1.47916	1.64466	1.62231	1.015	1.81416	1.52941	1.67188	1.30496	1.69355	0.799159	0.142463	0.0348322	0.186634	11.9491	0.0397905	-1.65585	0.490962	2.8718	0.95278
Kastanozems	whole	parent materials	ba-1	22	0.304592	0.29649	0.312694	0.29908	0.281416	0.365699	0.295393	0.307968	0.293458	0.321146	0.0842828	0.0125748	0.000333941	0.018274	5.99952	0.00389604	2.21163	0.490962	5.70699	0.95278
Kastanozems	whole	parent materials	ba-2	22	0.86883	0.77386	0.9638	0.794545	0.699029	1.65397	0.75045	0.917757	0.718506	1.07184	0.954939	0.167307	0.0458811	0.214199	24.6537	0.0456673	2.72427	0.490962	8.52671	0.95278
Kastanozems	whole	parent materials	_Ba	22	0.988813	0.897159	1.08047	0.914325	0.812886	1.74603	0.887986	1.02991	0.838401	1.21165	0.933146	0.141921	0.0427332	0.20672	20.9059	0.0440729	2.70628	0.490962	8.46498	0.95278
Kastanozems	interfluve	topsoil	1000-500	5	0			0	0	0	0	0	0	0	0	0	0	0	0	0
Kastanozems	interfluve	topsoil	500-250	5	0.458883	-0.642939	1.56071	0	0	2.03333	0	0.261083	0	2.03333	2.03333	0.261083	0.787435	0.887375	193.377	0.396846	2.14983	0.912871	4.65912	2
Kastanozems	interfluve	topsoil	250-50	5	20.1358	13.7645	26.507	21.6667	11.5667	24.5	19.6121	23.3333	11.5667	24.5	12.9333	3.72124	26.3296	5.13124	25.4832	2.29476	-1.57274	0.912871	2.57476	2
Kastanozems	interfluve	topsoil	50-10	5	46.2995	42.7483	49.8506	46.964	41.5	49.2	46.7333	47.1	41.5	49.2	7.7	0.366667	8.17967	2.86001	6.1772	1.27904	-1.51864	0.912871	3.24747	2
Kastanozems	interfluve	topsoil	10-5	5	10.2104	8.36871	12.0521	9.95194	8.63333	12.6667	9.8	10	8.63333	12.6667	4.03333	0.2	2.19997	1.48323	14.5267	0.663321	1.37926	0.912871	3.00784	2
Kastanozems	interfluve	topsoil	5-1	5	18.6142	12.8875	24.3409	17.4667	14.1333	26.3	16.4667	18.7042	14.1333	26.3	12.1667	2.23754	21.2716	4.61212	24.7775	2.0626	1.49767	0.912871	2.81705	2
Kastanozems	interfluve	topsoil	<1	5	4.28036	3.04182	5.5189	3.76667	3.53333	5.93333	3.66667	4.50181	3.53333	5.93333	2.4	0.835141	0.994977	0.997485	23.3038	0.446089	1.57172	0.912871	2.08966	2
Kastanozems	interfluve	topsoil	EC, µS/cm	2	132.35	70.7249	193.975	132.35	127.5	137.2	127.5	137.2	127.5	137.2	9.7	9.7	47.045	6.85894	5.18242	4.85
Kastanozems	interfluve	topsoil	pH	2	7	4.45876	9.54124	7	6.8	7.2	6.8	7.2	6.8	7.2	0.4	0.4	0.08	0.282843	4.04061	0.2
Kastanozems	interfluve	topsoil	TOC,%	5	1.59211	0.936043	2.24817	1.3638	1.06631	2.38865	1.29452	1.84726	1.06631	2.38865	1.32234	0.552743	0.279182	0.528377	33.1872	0.236297	0.955799	0.912871	-0.080848	2
Kastanozems	interfluve	topsoil	LOI,%	5	8.756	7.65544	9.85656	9.01	7.46	9.77	8.34	9.2	7.46	9.77	2.31	0.86	0.78563	0.886358	10.1229	0.396391	-0.659551	0.912871	0.00222256	2
Kastanozems	interfluve	topsoil	Na	5	10832.3	9263.45	12401.1	10535.5	9645.16	12909.7	10090.3	10980.6	9645.16	12909.7	3264.52	890.323	1.59636e+06	1263.47	11.664	565.041	1.41743	0.912871	2.26254	2
Kastanozems	interfluve	topsoil	Mg	5	8916	7271.43	10560.6	8640	7380	10860	8220	9480	7380	10860	3480	1260	1754280	1324.49	14.8552	592.331	0.635525	0.912871	0.20057	2
Kastanozems	interfluve	topsoil	Al	5	38901.6	35753.7	42049.6	38227	36575.7	43075.7	37383.8	39245.9	36575.7	43075.7	6500	1862.16	6.42756e+06	2535.26	6.51711	1133.8	1.44152	0.912871	2.23724	2
Kastanozems	interfluve	topsoil	Si	5	318323	303324	333322	321113	301000	333527	313273	322700	301000	333527	32526.7	9426.67	1.4592e+08	12079.7	3.79481	5402.23	-0.403421	0.912871	0.486374	2
Kastanozems	interfluve	topsoil	K	5	17608.1	17046.6	18169.6	17508.5	17010.6	18255.3	17508.5	17757.4	17010.6	18255.3	1244.68	248.936	204498	452.215	2.56822	202.237	0.2669	0.912871	1.07438	2
Kastanozems	interfluve	topsoil	Ca	5	12185.7	1301.06	23070.4	8357.14	7857.14	27857.1	8142.86	8714.29	7857.14	27857.1	20000	571.429	7.68459e+07	8766.18	71.9382	3920.36	2.22896	0.912871	4.97449	2
Kastanozems	interfluve	topsoil	Ti	5	3972	3802.11	4141.89	3960	3840	4200	3900	3960	3840	4200	360	60	18720	136.821	3.44464	61.1882	1.49269	0.912871	2.81805	2
Kastanozems	interfluve	topsoil	Mn	5	661.549	595.398	727.701	689.437	573.239	704.93	650.704	689.437	573.239	704.93	131.69	38.7324	2838.38	53.2764	8.05328	23.8259	-1.55669	0.912871	2.17571	2
Kastanozems	interfluve	topsoil	Fe	5	27902	23412.7	32391.3	26880	23520	33390	26880	28840	23520	33390	9870	1960	1.30722e+07	3615.55	12.958	1616.92	0.703822	0.912871	1.35416	2
Kastanozems	interfluve	topsoil	P	5	558.873	423.883	693.864	523.944	480.282	742.254	480.282	567.606	480.282	742.254	261.972	87.3239	11819.5	108.717	19.453	48.6199	1.67121	0.912871	2.81478	2
Kastanozems	interfluve	topsoil	S	5	640	451.692	828.308	600	500	800	500	800	500	800	300	300	23000	151.658	23.6965	67.8233	0.315356	0.912871	-3.08129	2
Kastanozems	interfluve	topsoil	Cr	5	164.4	157.912	170.888	165	159	172	160	166	159	172	13	6	27.3	5.22494	3.17819	2.33666	0.586087	0.912871	-0.338526	2
Kastanozems	interfluve	topsoil	V	5	111.8	105.505	118.095	113	106	117	107	116	106	117	11	9	25.7	5.06952	4.53445	2.26716	-0.285524	0.912871	-2.87711	2
Kastanozems	interfluve	topsoil	Co	5	16.2	14.5811	17.8189	16	15	18	15	17	15	18	3	2	1.7	1.30384	8.0484	0.583095	0.541387	0.912871	-1.48789	2
Kastanozems	interfluve	topsoil	Ni	5	47.8	40.9765	54.6235	46	42	55	44	52	42	55	13	8	30.2	5.49545	11.4968	2.45764	0.480831	0.912871	-2.03916	2
Kastanozems	interfluve	topsoil	Cu	5	26.4	22.513	30.287	27	23	31	24	27	23	31	8	3	9.8	3.1305	11.8579	1.4	0.606281	0.912871	0.00208247	2
Kastanozems	interfluve	topsoil	Zn	5	74.2	68.9761	79.4239	73	69	79	72	78	69	79	10	6	17.7	4.20714	5.67	1.88149	0.0698302	0.912871	-2.03103	2
Kastanozems	interfluve	topsoil	Rb	5	77.4	74.8252	79.9748	77	76	81	76	77	76	81	5	1	4.3	2.07364	2.67913	0.927362	1.91776	0.912871	3.87777	2
Kastanozems	interfluve	topsoil	Sr	5	157	143.257	170.743	154	147	176	153	155	147	176	29	2	122.5	11.068	7.04966	4.94975	1.77014	0.912871	3.71795	2
Kastanozems	interfluve	topsoil	Zr	5	392.2	346.906	437.494	397	347	445	372	400	347	445	98	28	1330.7	36.4788	9.30106	16.3138	0.405105	0.912871	0.553373	2
Kastanozems	interfluve	topsoil	Ba	5	452.4	426.257	478.543	458	426	474	435	469	426	474	48	34	443.3	21.0547	4.654	9.41594	-0.394641	0.912871	-2.45327	2
Kastanozems	interfluve	topsoil	Th	5	10.8	6.37507	15.2249	10	7	15	8	14	7	15	8	6	12.7	3.56371	32.9973	1.59374	0.271769	0.912871	-2.68027	2
Kastanozems	interfluve	topsoil	Y	5	31.8	27.0394	36.5606	30	29	38	29	33	29	38	9	4	14.7	3.83406	12.0568	1.71464	1.40701	0.912871	1.33139	2
Kastanozems	interfluve	topsoil	Nb	5	15	13.4793	16.5207	15	14	17	14	15	14	17	3	1	1.5	1.22474	8.16497	0.547723	1.36083	0.912871	2	2
Kastanozems	interfluve	topsoil	Pb	5	24.6	21.3621	27.8379	24	21	28	24	26	21	28	7	2	6.8	2.60768	10.6003	1.16619	-0.118428	0.912871	0.263841	2
Kastanozems	interfluve	topsoil	Cl	5	174.4	59.3915	289.409	124	100	316	111	221	100	316	216	110	8579.3	92.6245	53.1104	41.4229	1.12505	0.912871	-0.188134	2
Kastanozems	interfluve	topsoil	Li1	5	0.33765	0.16026	0.51504	0.2905	0.2035	0.543	0.22825	0.423	0.2035	0.543	0.3395	0.19475	0.0204102	0.142864	42.3114	0.0638909	0.779165	0.912871	-1.08861	2
Kastanozems	interfluve	topsoil	Be1	5	0.042	0.0225649	0.0614351	0.035	0.035	0.07	0.035	0.035	0.035	0.07	0.035	0	0.000245	0.0156525	37.2678	0.007	2.23607	0.912871	5	2
Kastanozems	interfluve	topsoil	B1	5	0.648	-0.240835	1.53683	0.55	0.1025	1.85	0.1025	0.635	0.1025	1.85	1.7475	0.5325	0.512429	0.715842	110.469	0.320134	1.60282	0.912871	2.78059	2
Kastanozems	interfluve	topsoil	Na1	5	66.6945	-27.4054	160.794	31.315	16.1125	199.17	27.13	59.745	16.1125	199.17	183.058	32.615	5743.41	75.7853	113.631	33.8922	1.99968	0.912871	4.07148	2
Kastanozems	interfluve	topsoil	Mg1	5	625.821	389.568	862.074	570.875	431.445	829.35	473.305	824.13	431.445	829.35	397.905	350.825	36203.2	190.271	30.4035	85.0919	0.312861	0.912871	-3.00237	2
Kastanozems	interfluve	topsoil	Al1	5	20.5555	11.4856	29.6254	19.21	12.5525	32.425	17.97	20.62	12.5525	32.425	19.8725	2.65	53.3581	7.30466	35.5363	3.26674	1.21862	0.912871	2.53652	2
Kastanozems	interfluve	topsoil	Si1	5	83.5915	55.6072	111.576	79.4275	51.955	112.06	77.87	96.645	51.955	112.06	60.105	18.775	507.948	22.5377	26.9617	10.0792	-0.241191	0.912871	0.182696	2
Kastanozems	interfluve	topsoil	P1	5	7.005	-4.97432	18.9843	2.705	0.875	24.04	2.245	5.16	0.875	24.04	23.165	2.915	93.0799	9.64779	137.727	4.31462	2.09695	0.912871	4.47851	2
Kastanozems	interfluve	topsoil	S1	5	7.792	1.39662	14.1874	5.42	3.955	16.7	5.265	7.62	3.955	16.7	12.745	2.355	26.5292	5.15065	66.1018	2.30344	1.8933	0.912871	3.69726	2
Kastanozems	interfluve	topsoil	K1	5	381.263	209.246	553.28	350.485	238.855	543.93	266.05	506.995	238.855	543.93	305.075	240.945	19192.6	138.537	36.3364	61.9558	0.28918	0.912871	-2.77935	2
Kastanozems	interfluve	topsoil	Ca1	5	5895.43	-2721.49	14512.3	3223.59	1891.56	18269.2	2791.74	3301.04	1891.56	18269.2	16377.7	509.3	4.8161e+07	6939.81	117.715	3103.58	2.19902	0.912871	4.87405	2
Kastanozems	interfluve	topsoil	Ti1	5	0.084	0.0451298	0.12287	0.07	0.07	0.14	0.07	0.07	0.07	0.14	0.07	0	0.00098	0.031305	37.2678	0.014	2.23607	0.912871	5	2
Kastanozems	interfluve	topsoil	V1	5	0.0342	-0.0260489	0.0944489	0.0125	0.0125	0.121	0.0125	0.0125	0.0125	0.121	0.1085	0	0.00235445	0.0485227	141.879	0.0217	2.23607	0.912871	5	2
Kastanozems	interfluve	topsoil	Cr1	5	0.1907	0.108455	0.272945	0.164	0.1335	0.286	0.138	0.232	0.1335	0.286	0.1525	0.094	0.00438745	0.0662378	34.734	0.0296225	0.836475	0.912871	-1.22586	2
Kastanozems	interfluve	topsoil	Mn1	5	53.2292	26.9374	79.521	44.231	31.552	80.881	39.356	70.126	31.552	80.881	49.329	30.77	448.365	21.1746	39.7801	9.46958	0.543435	0.912871	-2.2138	2
Kastanozems	interfluve	topsoil	Fe1	5	0.207	-0.250263	0.664263	0	0	0.85	0	0.185	0	0.85	0.85	0.185	0.13562	0.368266	177.906	0.164694	1.99579	0.912871	3.99169	2
Kastanozems	interfluve	topsoil	Co1	5	0.09965	0.0391636	0.160136	0.092	0.045	0.161	0.0635	0.13675	0.045	0.161	0.116	0.07325	0.00237305	0.048714	48.8851	0.0217855	0.256151	0.912871	-2.07515	2
Kastanozems	interfluve	topsoil	Ni1	5	0.9337	0.399588	1.46781	0.9785	0.402	1.4915	0.632	1.1645	0.402	1.4915	1.0895	0.5325	0.185036	0.430158	46.0703	0.192373	0.0427315	0.912871	-1.14156	2
Kastanozems	interfluve	topsoil	Cu1	5	0.1583	0.0836134	0.232987	0.1455	0.0725	0.231	0.1455	0.197	0.0725	0.231	0.1585	0.0515	0.00361808	0.0601504	37.9977	0.0269001	-0.370704	0.912871	0.0616679	2
Kastanozems	interfluve	topsoil	Zn1	5	0.4378	-0.050258	0.925858	0.6	0.01	0.797	0.02	0.762	0.01	0.797	0.787	0.742	0.154502	0.393068	89.7825	0.175785	-0.456493	0.912871	-3.16407	2
Kastanozems	interfluve	topsoil	Sr1	5	28.9021	13.9627	43.8415	24.308	18.393	48.206	21.0555	32.548	18.393	48.206	29.813	11.4925	144.762	12.0317	41.6292	5.38075	1.31601	0.912871	1.27361	2
Kastanozems	interfluve	topsoil	Ba1	5	30.2693	19.5991	40.9395	25.7615	21.429	40.509	25.219	38.428	21.429	40.509	19.08	13.209	73.8481	8.59349	28.3901	3.84313	0.463168	0.912871	-2.82088	2
Kastanozems	interfluve	topsoil	Cd1	5	0.0538	0.0399344	0.0676656	0.052	0.043	0.072	0.047	0.055	0.043	0.072	0.029	0.008	0.0001247	0.0111669	20.7563	0.004994	1.33162	0.912871	2.0864	2
Kastanozems	interfluve	topsoil	Pb1	5	0.22195	0.060349	0.383551	0.182	0.1315	0.449	0.144	0.20325	0.1315	0.449	0.3175	0.05925	0.0169387	0.130149	58.6388	0.0582043	1.96958	0.912871	4.04214	2
Kastanozems	interfluve	topsoil	Li2	5	0.03915	0.0164731	0.0618269	0.038	0.02125	0.064	0.0225	0.05	0.02125	0.064	0.04275	0.0275	0.00033355	0.0182634	46.6497	0.00816762	0.428867	0.912871	-1.54292	2
Kastanozems	interfluve	topsoil	Be2	5	0.033	0.0177296	0.0482704	0.0275	0.0275	0.055	0.0275	0.0275	0.0275	0.055	0.0275	0	0.00015125	0.0122984	37.2678	0.0055	2.23607	0.912871	5	2
Kastanozems	interfluve	topsoil	B2	5	0.078	-0.0696256	0.225626	0.0275	0	0.2825	0	0.08	0	0.2825	0.2825	0.08	0.0141356	0.118893	152.427	0.0531707	1.85306	0.912871	3.44471	2
Kastanozems	interfluve	topsoil	Na2	5	20.9155	-37.1552	78.9862	0	0	104.578	0	0	0	104.578	104.578	0	2187.29	46.7685	223.607	20.9155	2.23607	0.912871	5	2
Kastanozems	interfluve	topsoil	Mg2	5	25.3645	15.4615	35.2675	23.04	17.96	36.16	18.6225	31.04	17.96	36.16	18.2	12.4175	63.6097	7.97557	31.4438	3.56678	0.588033	0.912871	-1.90752	2
Kastanozems	interfluve	topsoil	Al2	5	86.0565	77.3439	94.7691	86.095	79.435	96.5825	79.93	88.24	79.435	96.5825	17.1475	8.31	49.236	7.01684	8.15376	3.13803	0.791636	0.912871	0.0592798	2
Kastanozems	interfluve	topsoil	Si2	5	21.4865	10.9927	31.9803	16.9075	14.12	32.35	15.25	28.805	14.12	32.35	18.23	13.555	71.4256	8.45137	39.3334	3.77957	0.645888	0.912871	-2.68466	2
Kastanozems	interfluve	topsoil	P2	5	7.8545	-3.47075	19.1798	3.49	0.68	23.13	2.675	9.2975	0.68	23.13	22.45	6.6225	83.1932	9.12103	116.125	4.07905	1.63415	0.912871	2.50851	2
Kastanozems	interfluve	topsoil	S2	5	4.3095	1.87206	6.74694	5.1875	1.83	6.43	2.66	5.44	1.83	6.43	4.6	2.78	3.85355	1.96305	45.5516	0.877901	-0.44479	0.912871	-2.30582	2
Kastanozems	interfluve	topsoil	K2	5	38.132	24.3829	51.8811	39.19	20.91	51.855	38.505	40.2	20.91	51.855	30.945	1.695	122.613	11.0731	29.0388	4.95204	-0.771396	0.912871	2.26457	2
Kastanozems	interfluve	topsoil	Ca2	5	496.565	5.00247	988.128	319.92	223.94	1191.05	306.825	441.09	223.94	1191.05	967.11	134.265	156729	395.89	79.7257	177.047	2.02923	0.912871	4.23467	2
Kastanozems	interfluve	topsoil	Ti2	5	1.009	0.84297	1.17503	1.01	0.86	1.22	0.94	1.015	0.86	1.22	0.36	0.075	0.01788	0.133716	13.2523	0.0597997	1.00343	0.912871	1.76586	2
Kastanozems	interfluve	topsoil	V2	5	3.7628	2.3907	5.1349	3.5525	2.5475	5.519	3.2625	3.9325	2.5475	5.519	2.9715	0.67	1.22113	1.10505	29.3677	0.494192	1.07824	0.912871	1.85758	2
Kastanozems	interfluve	topsoil	Cr2	5	0.0127	-0.00833329	0.0337333	0.001	0	0.0315	0	0.031	0	0.0315	0.0315	0.031	0.00028695	0.0169396	133.383	0.00757562	0.606446	0.912871	-3.32673	2
Kastanozems	interfluve	topsoil	Mn2	5	377.017	301.091	452.944	399.771	311.276	441.033	312.661	420.346	311.276	441.033	129.757	107.685	3739.19	61.1489	16.2191	27.3466	-0.355742	0.912871	-2.95591	2
Kastanozems	interfluve	topsoil	Fe2	5	153.874	89.9673	217.781	158.58	70.76	212.155	158.16	169.715	70.76	212.155	141.395	11.555	2649.02	51.4686	33.4485	23.0175	-1.13694	0.912871	2.5669	2
Kastanozems	interfluve	topsoil	Co2	5	4.77035	3.9263	5.6144	4.539	3.975	5.5115	4.37825	5.448	3.975	5.5115	1.5365	1.06975	0.46209	0.679772	14.2499	0.304003	0.189037	0.912871	-2.50147	2
Kastanozems	interfluve	topsoil	Ni2	5	5.6978	4.97423	6.42137	5.7105	5.148	6.6115	5.2355	5.7835	5.148	6.6115	1.4635	0.548	0.339589	0.582742	10.2275	0.26061	1.04946	0.912871	1.04083	2
Kastanozems	interfluve	topsoil	Cu2	5	5.2121	3.88234	6.54186	5.057	3.7395	6.586	4.8515	5.8265	3.7395	6.586	2.8465	0.975	1.14693	1.07095	20.5474	0.478943	-0.14204	0.912871	0.00640118	2
Kastanozems	interfluve	topsoil	Zn2	5	1.4322	0.603572	2.26083	1.553	0.515	2.335	1.15	1.608	0.515	2.335	1.82	0.458	0.44536	0.667353	46.5963	0.298449	-0.0715709	0.912871	0.693959	2
Kastanozems	interfluve	topsoil	Sr2	5	0			0	0	0	0	0	0	0	0	0	0	0	0	0
Kastanozems	interfluve	topsoil	Ba2	5	2.5972	-0.424384	5.61878	2.131	0.041	6.142	0.881	3.791	0.041	6.142	6.101	2.91	5.9219	2.4335	93.6969	1.08829	0.705055	0.912871	-0.466868	2
Kastanozems	interfluve	topsoil	Cd2	5	0.07535	0.0382624	0.112438	0.077	0.045	0.11525	0.0475	0.092	0.045	0.11525	0.07025	0.0445	0.000892175	0.0298693	39.6407	0.013358	0.290576	0.912871	-1.62196	2
Kastanozems	interfluve	topsoil	Pb2	5	3.08855	2.07331	4.10379	2.9335	2.266	4.44925	2.741	3.053	2.266	4.44925	2.18325	0.312	0.668547	0.817647	26.4735	0.365663	1.46126	0.912871	2.90996	2
Kastanozems	interfluve	topsoil	Li3	5	1.06435	0.686308	1.44239	0.9195	0.8165	1.557	0.87175	1.157	0.8165	1.557	0.7405	0.28525	0.0926985	0.304464	28.6057	0.136161	1.40183	0.912871	1.39263	2
Kastanozems	interfluve	topsoil	Be3	5	0.2	0.0466985	0.353302	0.243	0.055	0.348	0.09	0.264	0.055	0.348	0.293	0.174	0.0152435	0.123465	61.7323	0.055215	-0.176268	0.912871	-2.14474	2
Kastanozems	interfluve	topsoil	B3	5	0.514	-0.353046	1.38105	0.0525	0	1.57	0.0525	0.895	0	1.57	1.57	0.8425	0.487614	0.698294	135.855	0.312287	1.10195	0.912871	-0.507803	2
Kastanozems	interfluve	topsoil	Na3	5	9.0235	-1.37603	19.423	12.815	0	17.09	0	15.2125	0	17.09	17.09	15.2125	70.1487	8.37548	92.8185	3.74563	-0.463105	0.912871	-3.13108	2
Kastanozems	interfluve	topsoil	Mg3	5	536.499	243.817	829.181	392.505	368.185	914.24	384.705	622.86	368.185	914.24	546.055	238.155	55562.9	235.718	43.9363	105.416	1.37726	0.912871	0.980085	2
Kastanozems	interfluve	topsoil	Al3	5	2178.71	1628.78	2728.63	2083.43	1817.23	2939.68	1927.83	2125.36	1817.23	2939.68	1122.45	197.533	196154	442.893	20.3283	198.068	1.80639	0.912871	3.58072	2
Kastanozems	interfluve	topsoil	Si3	5	977.741	799.775	1155.71	1028.63	820.798	1155.78	840.105	1043.39	820.798	1155.78	334.982	203.29	20543.2	143.329	14.6592	64.0987	-0.0587159	0.912871	-2.08919	2
Kastanozems	interfluve	topsoil	P3	5	166.024	94.6453	237.403	138.985	108.235	254.02	137.985	190.895	108.235	254.02	145.785	52.91	3304.68	57.4864	34.6253	25.7087	1.01321	0.912871	0.315074	2
Kastanozems	interfluve	topsoil	S3	5	16.402	4.2326	28.5714	13.89	7.035	31.88	9.905	19.3	7.035	31.88	24.845	9.395	96.0572	9.80088	59.7542	4.38309	1.15975	0.912871	1.07442	2
Kastanozems	interfluve	topsoil	K3	5	118.178	79.0907	157.265	129.945	83.31	156.26	87.805	133.57	83.31	156.26	72.95	45.765	990.978	31.4798	26.6376	14.0782	-0.13233	0.912871	-2.26237	2
Kastanozems	interfluve	topsoil	Ca3	5	1129.43	-119.746	2378.61	700.36	545.26	2916.3	618.03	867.205	545.26	2916.3	2371.04	249.175	1.01214e+06	1006.05	89.0759	449.92	2.15857	0.912871	4.71214	2
Kastanozems	interfluve	topsoil	Ti3	5	2.958	2.13482	3.78118	2.65	2.37	3.93	2.49	3.35	2.37	3.93	1.56	0.86	0.43952	0.662963	22.4125	0.296486	0.920241	0.912871	-0.92919	2
Kastanozems	interfluve	topsoil	V3	5	10.9958	7.80099	14.1906	10.9375	8.3375	14.659	8.8575	12.1875	8.3375	14.659	6.3215	3.33	6.62037	2.57301	23.3999	1.15068	0.545146	0.912871	-0.786504	2
Kastanozems	interfluve	topsoil	Cr3	5	2.4723	1.62977	3.31483	2.342	1.709	3.576	2.3365	2.398	1.709	3.576	1.867	0.0615	0.46043	0.67855	27.4461	0.303457	1.19313	0.912871	2.75499	2
Kastanozems	interfluve	topsoil	Mn3	5	362.754	269.998	455.509	368.931	264.956	467.246	327.01	385.626	264.956	467.246	202.29	58.616	5580.49	74.7027	20.5932	33.408	0.17198	0.912871	0.533605	2
Kastanozems	interfluve	topsoil	Fe3	5	1147.53	782.043	1513.02	1149.34	837.15	1601.36	945.035	1204.78	837.15	1601.36	764.205	259.745	86644.5	294.354	25.6511	131.639	0.905901	0.912871	0.889813	2
Kastanozems	interfluve	topsoil	Co3	5	4.90635	4.31299	5.49971	4.848	4.349	5.4965	4.565	5.27325	4.349	5.4965	1.1475	0.70825	0.228364	0.477875	9.73992	0.213712	0.159668	0.912871	-2.01959	2
Kastanozems	interfluve	topsoil	Ni3	5	9.4163	7.75723	11.0754	9.1255	8.108	11.3185	8.348	10.1815	8.108	11.3185	3.2105	1.8335	1.78534	1.33617	14.1899	0.597552	0.672067	0.912871	-1.0686	2
Kastanozems	interfluve	topsoil	Cu3	5	7.7727	5.97773	9.56767	7.9345	5.4225	9.259	7.703	8.5445	5.4225	9.259	3.8365	0.8415	2.08981	1.44562	18.5987	0.6465	-1.27358	0.912871	2.23056	2
Kastanozems	interfluve	topsoil	Zn3	5	7.2522	5.51059	8.99381	7.06	5.33	9.21	6.948	7.713	5.33	9.21	3.88	0.765	1.96741	1.40264	19.341	0.627282	0.0701433	0.912871	1.17102	2
Kastanozems	interfluve	topsoil	Sr3	5	7.3889	5.14297	9.63483	6.845	6.08	10.542	6.3575	7.12	6.08	10.542	4.462	0.7625	3.27179	1.80881	24.4801	0.808925	1.95928	0.912871	4.02792	2
Kastanozems	interfluve	topsoil	Ba3	5	34.3597	28.0312	40.6882	36.53	26.291	38.5675	32.47	37.94	26.291	38.5675	12.2765	5.47	25.9773	5.09679	14.8336	2.27936	-1.26331	0.912871	0.800974	2
Kastanozems	interfluve	topsoil	Cd3	5	0.1445	0.110101	0.178899	0.149	0.111	0.1795	0.123	0.16	0.111	0.1795	0.0685	0.037	0.0007675	0.0277038	19.1722	0.0123895	-0.0165343	0.912871	-1.56624	2
Kastanozems	interfluve	topsoil	Pb3	5	6.34605	5.10692	7.58518	6.3585	5.296	7.80675	5.561	6.708	5.296	7.80675	2.51075	1.147	0.995929	0.997962	15.7257	0.446302	0.638233	0.912871	-0.230406	2
Kastanozems	interfluve	topsoil	Na4	5	10799.1	9222.18	12376	10399.6	9645.16	12896.9	10073.2	10980.6	9645.16	12896.9	3251.7	907.413	1.61291e+06	1270	11.7603	567.963	1.47568	0.912871	2.30314	2
Kastanozems	interfluve	topsoil	Mg4	5	7728.32	6548.93	8907.7	7755.57	6549.33	9103.67	7228.26	8004.75	6549.33	9103.67	2554.34	776.49	902205	949.845	12.2905	424.784	0.417625	0.912871	0.566974	2
Kastanozems	interfluve	topsoil	Al4	5	36616.3	34019.4	39213.3	36038.3	34658.4	40015.3	35346.8	37022.7	34658.4	40015.3	5356.94	1675.86	4.3744e+06	2091.51	5.71196	935.35	1.34771	0.912871	1.85813	2
Kastanozems	interfluve	topsoil	Si4	5	317240	302048	332432	319992	299700	332620	312104	321783	299700	332620	32920.7	9678.38	1.497e+08	12235.2	3.85676	5471.75	-0.4046	0.912871	0.466703	2
Kastanozems	interfluve	topsoil	K4	5	17070.5	16422.6	17718.4	17047	16491.7	17907.7	16841.1	17065	16491.7	17907.7	1416.05	223.956	272303	521.826	3.05689	233.368	1.11683	0.912871	2.22206	2
Kastanozems	interfluve	topsoil	Ca4	5	4664.29	3898.81	5429.77	4644.05	3825.25	5480.57	4413.17	4958.4	3825.25	5480.57	1655.32	545.231	380068	616.497	13.2174	275.706	-0.0660744	0.912871	0.22965	2
Kastanozems	interfluve	topsoil	Ti4	5	3967.95	3798.68	4137.22	3956.27	3836.58	4194.98	3895.36	3956.55	3836.58	4194.98	358.405	61.19	18584.7	136.326	3.43567	60.9667	1.48834	0.912871	2.79416	2
Kastanozems	interfluve	topsoil	Mn4	5	8.61582	-15.3055	32.5372	0	0	43.0791	0	0	0	43.0791	43.0791	0	371.162	19.2656	223.607	8.61582	2.23607	0.912871	5	2
Kastanozems	interfluve	topsoil	Fe4	5	26600.4	22251.6	30949.2	25776.4	22102.2	31630.3	25560.9	27932.1	22102.2	31630.3	9528.08	2371.15	1.22666e+07	3502.37	13.1666	1566.31	0.358087	0.912871	0.758089	2
Kastanozems	interfluve	topsoil	P4	5	377.99	329.379	426.601	370.492	335.102	441.064	362.253	381.039	335.102	441.064	105.962	18.7855	1532.71	39.1499	10.3574	17.5083	1.16482	0.912871	2.25603	2
Kastanozems	interfluve	topsoil	S4	5	611.496	440.019	782.974	578.03	480.7	767.893	485.87	744.99	480.7	767.893	287.192	259.12	19072.5	138.103	22.5845	61.7616	0.307927	0.912871	-2.98691	2
Kastanozems	interfluve	topsoil	Cr4	5	161.768	154.975	168.561	161.259	156.46	170.133	157.489	163.499	156.46	170.133	13.673	6.0095	29.9279	5.47064	3.38178	2.44654	0.922565	0.912871	0.421683	2
Kastanozems	interfluve	topsoil	V4	5	97.0072	93.6349	100.379	96.1025	93.8675	100.868	95.701	98.4975	93.8675	100.868	7	2.7965	7.37632	2.71594	2.79973	1.2146	0.559819	0.912871	-0.470247	2
Kastanozems	interfluve	topsoil	Co4	5	6.42365	5.56212	7.28518	6.21175	5.9285	7.612	5.951	6.415	5.9285	7.612	1.6835	0.464	0.481431	0.693852	10.8015	0.3103	1.79825	0.912871	3.35944	2
Kastanozems	interfluve	topsoil	Ni4	5	31.7522	25.222	38.2824	30.0145	25.9995	38.112	28.2285	36.4065	25.9995	38.112	12.1125	8.178	27.6598	5.25926	16.5634	2.35201	0.33994	0.912871	-2.50422	2
Kastanozems	interfluve	topsoil	Cu4	5	13.2569	8.74306	17.7707	13.7655	7.924	18.043	12.4835	14.0685	7.924	18.043	10.119	1.585	13.2155	3.63532	27.4221	1.62576	-0.362778	0.912871	1.55054	2
Kastanozems	interfluve	topsoil	Zn4	5	65.0778	60.0525	70.1031	65.5	59.682	70.415	62.937	66.855	59.682	70.415	10.733	3.918	16.38	4.04722	6.21905	1.80997	-0.0577348	0.912871	-0.125986	2
Kastanozems	interfluve	topsoil	Sr4	5	124.216	117.483	130.949	123.439	118.647	131.95	119.969	127.074	118.647	131.95	13.3025	7.105	29.4069	5.42281	4.36563	2.42515	0.616933	0.912871	-0.872276	2
Kastanozems	interfluve	topsoil	Ba4	5	385.174	362.254	408.093	391.54	364.139	405.84	367.43	396.92	364.139	405.84	41.701	29.49	340.725	18.4587	4.79231	8.25499	-0.277492	0.912871	-2.63809	2
Kastanozems	interfluve	topsoil	Pb4	5	14.9434	11.3758	18.5111	16.294	11.5407	18.057	12.249	16.5765	11.5407	18.057	6.51625	4.3275	8.25586	2.8733	19.2278	1.28498	-0.385685	0.912871	-2.65987	2
Kastanozems	interfluve	subsoil	1000-500	9	0			0	0	0	0	0	0	0	0	0	0	0	0	0
Kastanozems	interfluve	subsoil	500-250	9	0.0481481	-0.0628817	0.159178	0	0	0.433333	0	0	0	0.433333	0.433333	0	0.0208642	0.144444	300	0.0481481	3	0.717137	9	1.39971
Kastanozems	interfluve	subsoil	250-50	9	9.00741	6.04333	11.9715	9.6	2.83333	13.9333	7.56667	11.5667	2.83333	13.9333	11.1	4	14.8697	3.85612	42.8105	1.28537	-0.631206	0.717137	-0.561247	1.39971
Kastanozems	interfluve	subsoil	50-10	9	46.263	43.6082	48.9177	47.2	40.9333	50.0333	44.6667	49.1667	40.9333	50.0333	9.1	4.5	11.9279	3.45368	7.46532	1.15123	-0.664286	0.717137	-0.91425	1.39971
Kastanozems	interfluve	subsoil	10-5	9	11.463	10.5336	12.3923	11.3667	9.93333	13.6	10.8	11.7667	9.93333	13.6	3.66667	0.966667	1.46179	1.20905	10.5474	0.403015	0.539352	0.717137	-0.185647	1.39971
Kastanozems	interfluve	subsoil	5-1	9	25.7593	22.9161	28.6024	24.3667	20.5333	32.4667	23.7667	28.1333	20.5333	32.4667	11.9333	4.36667	13.681	3.69879	14.3591	1.23293	0.621373	0.717137	-0.104249	1.39971
Kastanozems	interfluve	subsoil	<1	9	7.45926	6.325	8.59352	7.23333	5.5	10.1667	7.06667	8.26667	5.5	10.1667	4.66667	1.2	2.17744	1.47561	19.7823	0.491872	0.34984	0.717137	0.27501	1.39971
Kastanozems	interfluve	subsoil	EC, µS/cm	9	430.222	126.871	733.573	258	222	1425	247	300	222	1425	1203	53	155745	394.645	91.7306	131.548	2.49819	0.717137	6.34114	1.39971
Kastanozems	interfluve	subsoil	pH	9	8.18333	7.93652	8.43015	8.12	7.73	8.6	7.9	8.5	7.73	8.6	0.87	0.6	0.1031	0.321092	3.92373	0.107031	0.00459583	0.717137	-1.83164	1.39971
Kastanozems	interfluve	subsoil	TOC,%	9	0.595399	0.392381	0.798416	0.513533	0.23432	1.0378	0.44363	0.779845	0.23432	1.0378	0.803482	0.336215	0.0697571	0.264116	44.3595	0.0880386	0.419533	0.717137	-0.766485	1.39971
Kastanozems	interfluve	subsoil	LOI,%	9	11.7889	9.87406	13.7037	10.36	9.07	15.66	10.13	13.85	9.07	15.66	6.59	3.72	6.20559	2.4911	21.1309	0.830367	0.74042	0.717137	-1.26039	1.39971
Kastanozems	interfluve	subsoil	Na	9	9216.49	8573.93	9859.04	9348.39	7345.16	10387.1	9200	9496.77	7345.16	10387.1	3041.94	296.774	698789	835.936	9.07001	278.645	-1.35616	0.717137	3.27268	1.39971
Kastanozems	interfluve	subsoil	Mg	9	11726.7	11245.6	12207.7	11640	10500	12660	11580	12240	10500	12660	2160	660	391600	625.78	5.33638	208.593	-0.492844	0.717137	1.04055	1.39971
Kastanozems	interfluve	subsoil	Al	9	38059.2	35339.7	40778.6	38051.4	33483.8	43883.8	35381.1	38578.4	33483.8	43883.8	10400	3197.3	1.25166e+07	3537.88	9.29574	1179.29	0.454919	0.717137	-0.518397	1.39971
Kastanozems	interfluve	subsoil	Si	9	277387	260103	294670	284900	243693	303380	256900	294793	243693	303380	59686.7	37893.3	5.0559e+08	22485.3	8.10613	7495.11	-0.574351	0.717137	-1.42587	1.39971
Kastanozems	interfluve	subsoil	K	9	16079.4	15035.9	17123	16512.8	13940.4	17508.5	15351.1	17010.6	13940.4	17508.5	3568.09	1659.57	1.8432e+06	1357.65	8.44337	452.549	-0.686112	0.717137	-0.957119	1.39971
Kastanozems	interfluve	subsoil	Ca	9	53857.1	31907.3	75807	52785.7	14285.7	94714.3	33714.3	75857.1	14285.7	94714.3	80428.6	42142.9	8.15425e+08	28555.6	53.0211	9518.55	0.186325	0.717137	-1.18056	1.39971
Kastanozems	interfluve	subsoil	Ti	9	3793.33	3661.31	3925.36	3840	3480	4020	3720	3900	3480	4020	540	180	29500	171.756	4.52783	57.2519	-0.656375	0.717137	-0.072984	1.39971
Kastanozems	interfluve	subsoil	Mn	9	500.078	461.706	538.45	511.268	433.803	557.746	464.789	550	433.803	557.746	123.944	85.2113	2492	49.9199	9.98242	16.64	-0.240367	0.717137	-1.77997	1.39971
Kastanozems	interfluve	subsoil	Fe	9	28715.6	25917.1	31514	28140	24430	34930	26740	28560	24430	34930	10500	1820	1.32542e+07	3640.64	12.6783	1213.55	0.935849	0.717137	-0.0243074	1.39971
Kastanozems	interfluve	subsoil	P	9	596.714	552.316	641.111	611.268	480.282	698.592	567.606	611.268	480.282	698.592	218.31	43.662	3336.14	57.7594	9.67958	19.2531	-0.462814	0.717137	2.48397	1.39971
Kastanozems	interfluve	subsoil	S	9	477.778	426.533	529.022	500	400	600	400	500	400	600	200	100	4444.44	66.6667	13.9535	22.2222	0.254464	0.717137	-0.0401786	1.39971
Kastanozems	interfluve	subsoil	Cr	9	147.222	134.453	159.991	145	130	171	131	165	130	171	41	34	275.944	16.6116	11.2833	5.53719	0.355524	0.717137	-1.75698	1.39971
Kastanozems	interfluve	subsoil	V	9	109.667	100.76	118.573	106	93	132	104	114	93	132	39	10	134.25	11.5866	10.5653	3.86221	0.79384	0.717137	0.698179	1.39971
Kastanozems	interfluve	subsoil	Co	9	13.7778	11.716	15.8395	15	10	17	11	15	10	17	7	4	7.19444	2.68225	19.4679	0.894082	-0.645704	0.717137	-1.425	1.39971
Kastanozems	interfluve	subsoil	Ni	9	54.6667	51.949	57.3843	54	49	60	53	55	49	60	11	2	12.5	3.53553	6.46744	1.17851	0.353957	0.717137	0.0708571	1.39971
Kastanozems	interfluve	subsoil	Cu	9	25.4444	24.0007	26.8882	25	23	28	24	27	23	28	5	3	3.52778	1.87824	7.38172	0.626079	0.32939	0.717137	-1.55698	1.39971
Kastanozems	interfluve	subsoil	Zn	9	69.7778	64.7995	74.756	69	63	81	63	74	63	81	18	11	41.9444	6.47645	9.28154	2.15882	0.55009	0.717137	-0.730028	1.39971
Kastanozems	interfluve	subsoil	Rb	9	72.6667	67.5824	77.7509	73	63	82	69	75	63	82	19	6	43.75	6.61438	9.10236	2.20479	-0.10367	0.717137	-0.789551	1.39971
Kastanozems	interfluve	subsoil	Sr	9	241.667	201.226	282.108	253	165	304	199	288	165	304	139	89	2768	52.6118	21.7704	17.5373	-0.331305	0.717137	-1.52651	1.39971
Kastanozems	interfluve	subsoil	Zr	9	284.222	245.571	322.874	281	216	349	246	335	216	349	133	89	2528.44	50.2836	17.6917	16.7612	-0.142203	0.717137	-1.42643	1.39971
Kastanozems	interfluve	subsoil	Ba	9	401.111	367.846	434.376	432	340	441	360	437	340	441	101	77	1872.86	43.2766	10.7892	14.4255	-0.40501	0.717137	-2.15866	1.39971
Kastanozems	interfluve	subsoil	Th	9	9.44444	6.83462	12.0543	9	5	15	6	11	5	15	10	5	11.5278	3.39526	35.9498	1.13175	0.222747	0.717137	-0.951529	1.39971
Kastanozems	interfluve	subsoil	Y	9	29	26.1239	31.8761	27	24	35	27	31	24	35	11	4	14	3.74166	12.9023	1.24722	0.533841	0.717137	-0.892493	1.39971
Kastanozems	interfluve	subsoil	Nb	9	12.3333	11.3919	13.2748	13	10	14	12	13	10	14	4	1	1.5	1.22474	9.93036	0.408248	-0.816497	0.717137	0.349206	1.39971
Kastanozems	interfluve	subsoil	Pb	9	21.8889	10.3432	33.4346	18	13	61	14	21	13	61	48	7	225.611	15.0204	68.6209	5.00679	2.7363	0.717137	7.83361	1.39971
Kastanozems	interfluve	subsoil	Cl	9	367.222	84.8278	649.617	198	122	1262	179	368	122	1262	1140	189	134969	367.382	100.043	122.461	2.21884	0.717137	5.0402	1.39971
Kastanozems	interfluve	subsoil	Li1	9	0.899267	0.669414	1.12912	1.005	0.4155	1.1649	0.7325	1.136	0.4155	1.1649	0.7494	0.4035	0.0894172	0.299027	33.2523	0.0996757	-0.920143	0.717137	-0.794395	1.39971
Kastanozems	interfluve	subsoil	Be1	9	0.063	0.0506713	0.0753287	0.07	0.035	0.077	0.07	0.07	0.035	0.077	0.042	0	0.00025725	0.016039	25.4588	0.00534634	-1.52307	0.717137	0.618076	1.39971
Kastanozems	interfluve	subsoil	B1	9	2.26056	1.40389	3.11722	2.09	0.805	4.05	1.58	2.66	0.805	4.05	3.245	1.08	1.24207	1.11448	49.3013	0.371494	0.513612	0.717137	-0.633178	1.39971
Kastanozems	interfluve	subsoil	Na1	9	434.885	44.2136	825.556	189.87	32.67	1612.01	139.475	447.22	32.67	1612.01	1579.34	307.745	258312	508.244	116.869	169.415	1.85411	0.717137	3.49078	1.39971
Kastanozems	interfluve	subsoil	Mg1	9	1823.13	1352.34	2293.92	2084.89	881.52	2477.37	1192.32	2303.97	881.52	2477.37	1595.85	1111.65	375130	612.479	33.595	204.16	-0.487863	0.717137	-1.56961	1.39971
Kastanozems	interfluve	subsoil	Al1	9	37.7411	32.0322	43.45	37.365	28.06	45.69	30.36	44.9	28.06	45.69	17.63	14.54	55.1601	7.42698	19.6788	2.47566	-0.0840287	0.717137	-2.16214	1.39971
Kastanozems	interfluve	subsoil	Si1	9	96.3648	80.0913	112.638	103.8	64.163	122.095	79.34	110.48	64.163	122.095	57.932	31.14	448.209	21.171	21.9696	7.05698	-0.72129	0.717137	-1.08607	1.39971
Kastanozems	interfluve	subsoil	P1	9	19.5144	7.54699	31.4819	15.615	1.525	54.34	13.695	21.97	1.525	54.34	52.815	8.275	242.396	15.5691	79.7823	5.18969	1.46574	0.717137	2.86355	1.39971
Kastanozems	interfluve	subsoil	S1	9	75.4533	37.8355	113.071	85.355	7.095	133.06	32.05	111.69	7.095	133.06	125.965	79.64	2395.02	48.939	64.8599	16.313	-0.309478	0.717137	-1.68786	1.39971
Kastanozems	interfluve	subsoil	K1	9	196.351	163.927	228.776	202.73	144.782	277.5	163.09	221.315	144.782	277.5	132.718	58.225	1779.39	42.1828	21.4833	14.0609	0.632605	0.717137	0.276618	1.39971
Kastanozems	interfluve	subsoil	Ca1	9	44646.8	24255.6	65037.9	44030.3	7079.39	81213.1	30330.2	63630	7079.39	81213.1	74133.7	33299.7	7.03729e+08	26527.9	59.4173	8842.63	0.10327	0.717137	-1.02041	1.39971
Kastanozems	interfluve	subsoil	Ti1	9	0.670667	0.339055	1.00228	0.659	0.07	1.262	0.4075	0.986	0.07	1.262	1.192	0.5785	0.186115	0.431411	64.3257	0.143804	0.16622	0.717137	-1.1053	1.39971
Kastanozems	interfluve	subsoil	V1	9	0.152467	0.0955577	0.209376	0.171	0.032	0.269	0.1295	0.179	0.032	0.269	0.237	0.0495	0.00548131	0.0740359	48.5587	0.0246786	-0.4422	0.717137	0.0728588	1.39971
Kastanozems	interfluve	subsoil	Cr1	9	0.355767	0.261372	0.450161	0.38	0.151	0.5049	0.3105	0.441	0.151	0.5049	0.3539	0.1305	0.0150804	0.122802	34.5176	0.0409341	-0.54246	0.717137	-0.622351	1.39971
Kastanozems	interfluve	subsoil	Mn1	9	62.5151	47.6843	77.3459	63.702	38.506	96.502	46.252	66.7172	38.506	96.502	57.996	20.4652	372.264	19.2941	30.8632	6.43138	0.383666	0.717137	-0.322085	1.39971
Kastanozems	interfluve	subsoil	Fe1	9	1.362	0.0558964	2.6681	0.5	0	4.39	0	3.003	0	4.39	4.39	3.003	2.8872	1.69918	124.756	0.566393	0.958854	0.717137	-0.846364	1.39971
Kastanozems	interfluve	subsoil	Co1	9	0.140422	0.0950933	0.185751	0.143	0.0695	0.225	0.0755	0.1848	0.0695	0.225	0.1555	0.1093	0.00347755	0.0589708	41.9953	0.0196569	-0.007082	0.717137	-1.75815	1.39971
Kastanozems	interfluve	subsoil	Ni1	9	0.737667	0.650224	0.825109	0.711	0.605	0.9035	0.658	0.853	0.605	0.9035	0.2985	0.195	0.0129409	0.113758	15.4214	0.0379194	0.539393	0.717137	-1.48576	1.39971
Kastanozems	interfluve	subsoil	Cu1	9	0.391722	0.230762	0.552682	0.368	0.1455	0.822	0.257	0.4455	0.1455	0.822	0.6765	0.1885	0.0438489	0.209401	53.4566	0.0698004	0.924537	0.717137	1.29123	1.39971
Kastanozems	interfluve	subsoil	Zn1	9	0.243411	0.069299	0.417523	0.272	0.01	0.5255	0.02	0.4422	0.01	0.5255	0.5155	0.4222	0.0513074	0.226511	93.0571	0.0755038	-0.0117702	0.717137	-2.31562	1.39971
Kastanozems	interfluve	subsoil	Sr1	9	137.75	88.5179	186.983	152.346	42.363	213.756	96.111	188.626	42.363	213.756	171.393	92.515	4102.26	64.0489	46.4964	21.3496	-0.362467	0.717137	-1.31572	1.39971
Kastanozems	interfluve	subsoil	Ba1	9	44.5418	35.9678	53.1157	42.198	27.048	64.608	38.878	50.968	27.048	64.608	37.56	12.09	124.419	11.1543	25.0424	3.71811	0.364743	0.717137	0.242289	1.39971
Kastanozems	interfluve	subsoil	Cd1	9	0.0530778	0.0407886	0.065367	0.0565	0.026	0.077	0.043	0.061	0.026	0.077	0.051	0.018	0.000255604	0.0159876	30.1211	0.00532921	-0.29595	0.717137	-0.352291	1.39971
Kastanozems	interfluve	subsoil	Pb1	9	0.690689	0.44618	0.935197	0.7065	0.233	1.058	0.5165	0.99	0.233	1.058	0.825	0.4735	0.101184	0.318094	46.0546	0.106031	-0.359823	0.717137	-1.40694	1.39971
Kastanozems	interfluve	subsoil	Li2	9	0.0946778	0.0174683	0.171887	0.063	0	0.2571	0.0155	0.162	0	0.2571	0.2571	0.1465	0.0100894	0.100446	106.092	0.033482	0.692543	0.717137	-1.17642	1.39971
Kastanozems	interfluve	subsoil	Be2	9	0.0481111	0.0389579	0.0572644	0.055	0.0275	0.055	0.048	0.055	0.0275	0.055	0.0275	0.007	0.000141799	0.0119079	24.7509	0.00396931	-1.48009	0.717137	0.416923	1.39971
Kastanozems	interfluve	subsoil	B2	9	0.0644444	-0.0311081	0.159997	0	0	0.36	0	0.05	0	0.36	0.36	0.05	0.0154528	0.124309	192.894	0.0414364	2.12383	0.717137	4.24343	1.39971
Kastanozems	interfluve	subsoil	Na2	9	0			0	0	0	0	0	0	0	0	0	0	0	0	0
Kastanozems	interfluve	subsoil	Mg2	9	83.3753	-19.4366	186.187	0	0	361.358	0	68.56	0	361.358	361.358	68.56	17890	133.753	160.423	44.5845	1.60397	0.717137	1.40388	1.39971
Kastanozems	interfluve	subsoil	Al2	9	67.9422	46.2718	89.6127	54.315	39.5	109.8	44.32	94.735	39.5	109.8	70.3	50.415	794.8	28.1922	41.4944	9.3974	0.480527	0.717137	-1.82036	1.39971
Kastanozems	interfluve	subsoil	Si2	9	29.5924	22.1714	37.0135	34.76	14.42	39.2	20.69	35.505	14.42	39.2	24.78	14.815	93.208	9.65443	32.6246	3.21814	-0.785181	0.717137	-1.31573	1.39971
Kastanozems	interfluve	subsoil	P2	9	14.7522	5.41362	24.0908	13.5	1.925	43.685	7.6	16.69	1.925	43.685	41.76	9.09	147.6	12.1491	82.3542	4.04969	1.89456	0.717137	4.48116	1.39971
Kastanozems	interfluve	subsoil	S2	9	18.8378	8.04839	29.6272	16.49	2.51	43.92	7.915	23.59	2.51	43.92	41.41	15.675	197.023	14.0365	74.5124	4.67883	0.659862	0.717137	-0.303325	1.39971
Kastanozems	interfluve	subsoil	K2	9	18.5698	10.4459	26.6936	15.88	1.31	31.01	10.39	27.478	1.31	31.01	29.7	17.088	111.698	10.5687	56.9135	3.52291	-0.235989	0.717137	-1.34796	1.39971
Kastanozems	interfluve	subsoil	Ca2	9	1794.43	-764.871	4353.72	0	0	8476.76	0	975.43	0	8476.76	8476.76	975.43	1.10857e+07	3329.52	185.548	1109.84	1.65919	0.717137	1.17093	1.39971
Kastanozems	interfluve	subsoil	Ti2	9	1.11656	0.800654	1.43246	1.0885	0.4855	1.7305	0.971	1.424	0.4855	1.7305	1.245	0.453	0.168899	0.410973	36.8072	0.136991	-0.0274134	0.717137	-0.707326	1.39971
Kastanozems	interfluve	subsoil	V2	9	3.41198	2.90886	3.9151	3.4585	2.501	4.433	2.9543	3.6765	2.501	4.433	1.932	0.7222	0.428418	0.654537	19.1835	0.218179	0.3585	0.717137	-0.905874	1.39971
Kastanozems	interfluve	subsoil	Cr2	9	0			0	0	0	0	0	0	0	0	0	0	0	0	0
Kastanozems	interfluve	subsoil	Mn2	9	136.567	88.3388	184.795	132.161	57.721	219.606	78.751	181.175	57.721	219.606	161.885	102.424	3936.63	62.7426	45.9427	20.9142	0.0845627	0.717137	-1.72599	1.39971
Kastanozems	interfluve	subsoil	Fe2	9	78.1897	71.3133	85.0661	79.06	58.98	89.52	74.52	81.155	58.98	89.52	30.54	6.635	80.0286	8.94587	11.4412	2.98196	-1.06338	0.717137	2.22482	1.39971
Kastanozems	interfluve	subsoil	Co2	9	2.19736	1.43195	2.96276	2.4305	1.037	3.5995	1.315	2.8545	1.037	3.5995	2.5625	1.5395	0.991532	0.995757	45.3162	0.331919	0.194687	0.717137	-1.65963	1.39971
Kastanozems	interfluve	subsoil	Ni2	9	2.71011	1.72564	3.69458	2.847	1.255	4.489	1.669	4.0465	1.255	4.489	3.234	2.3775	1.64032	1.28075	47.2582	0.426916	0.237082	0.717137	-1.80677	1.39971
Kastanozems	interfluve	subsoil	Cu2	9	2.86906	2.19489	3.54323	2.6735	1.8565	4.0765	2.206	3.502	1.8565	4.0765	2.22	1.296	0.769239	0.877063	30.5697	0.292354	0.2417	0.717137	-1.76817	1.39971
Kastanozems	interfluve	subsoil	Zn2	9	0.4962	0.316803	0.675597	0.5678	0.046	0.803	0.35	0.67	0.046	0.803	0.757	0.32	0.0544696	0.233387	47.0349	0.0777958	-0.72735	0.717137	0.286704	1.39971
Kastanozems	interfluve	subsoil	Sr2	9	3.92504	-1.41122	9.26131	0	0	16.7554	0	3.325	0	16.7554	16.7554	3.325	48.1944	6.94222	176.87	2.31407	1.53695	0.717137	0.611518	1.39971
Kastanozems	interfluve	subsoil	Ba2	9	4.01358	1.97063	6.05653	4.007	0	7.252	3.417	5.932	0	7.252	7.252	2.515	7.06379	2.65778	66.2197	0.885927	-0.513164	0.717137	-0.658084	1.39971
Kastanozems	interfluve	subsoil	Cd2	9	0.0149444	0.00529306	0.0245958	0.017	0	0.034	0	0.0215	0	0.034	0.034	0.0215	0.000157653	0.012556	84.0177	0.00418533	-0.0445059	0.717137	-1.20365	1.39971
Kastanozems	interfluve	subsoil	Pb2	9	1.81098	1.60573	2.01622	1.8	1.372	2.2785	1.6258	1.9835	1.372	2.2785	0.9065	0.3577	0.0712961	0.267013	14.7441	0.0890044	0.137986	0.717137	0.176977	1.39971
Kastanozems	interfluve	subsoil	Li3	9	1.71796	1.37896	2.05695	1.6855	1.163	2.355	1.3445	1.944	1.163	2.355	1.192	0.5995	0.194497	0.441018	25.6711	0.147006	0.379864	0.717137	-1.12069	1.39971
Kastanozems	interfluve	subsoil	Be3	9	0.118056	0.0338775	0.202234	0.055	0.048	0.312	0.055	0.1265	0.048	0.312	0.264	0.0715	0.0119928	0.109512	92.7627	0.0365038	1.44657	0.717137	0.341725	1.39971
Kastanozems	interfluve	subsoil	B3	9	1.34722	0.82487	1.86957	1.43	0	2.27	0.98	1.68	0	2.27	2.27	0.7	0.461794	0.679555	50.4412	0.226518	-0.788766	0.717137	0.855681	1.39971
Kastanozems	interfluve	subsoil	Na3	9	14.7626	-0.994342	30.5195	6.43	0	55.653	0	16.84	0	55.653	55.653	16.84	420.207	20.499	138.858	6.83299	1.3976	0.717137	0.788463	1.39971
Kastanozems	interfluve	subsoil	Mg3	9	1821.15	1169.99	2472.32	1937.29	528.6	2800.62	1055.16	2593.28	528.6	2800.62	2272.02	1538.12	717631	847.131	46.5162	282.377	-0.282462	0.717137	-1.56836	1.39971
Kastanozems	interfluve	subsoil	Al3	9	2063.9	1699.82	2427.97	1864.24	1649.43	3068.32	1747.86	2207.72	1649.43	3068.32	1418.88	459.865	224336	473.641	22.9489	157.88	1.38353	0.717137	1.46769	1.39971
Kastanozems	interfluve	subsoil	Si3	9	912.544	843.047	982.04	894.36	792.915	1056.41	862.81	937.8	792.915	1056.41	263.495	74.99	8174.25	90.4116	9.90765	30.1372	0.55037	0.717137	-0.61137	1.39971
Kastanozems	interfluve	subsoil	P3	9	285.827	215.718	355.937	278.7	119.965	404.49	230	342.48	119.965	404.49	284.525	112.48	8319.1	91.2091	31.9106	30.403	-0.344937	0.717137	-0.00310885	1.39971
Kastanozems	interfluve	subsoil	S3	9	35.3839	21.5966	49.1711	48.25	8.585	53.605	21.965	49.24	8.585	53.605	45.02	27.275	321.72	17.9366	50.6913	5.97885	-0.459685	0.717137	-1.90613	1.39971
Kastanozems	interfluve	subsoil	K3	9	123.639	105.16	142.117	118.71	88.21	156.675	114.518	141.61	88.21	156.675	68.465	27.092	577.912	24.0398	19.4436	8.01327	-0.0642206	0.717137	-1.05965	1.39971
Kastanozems	interfluve	subsoil	Ca3	9	5427.25	2177.25	8677.24	4332.69	437.07	13599.1	1808.19	7773.83	437.07	13599.1	13162.1	5965.64	1.78767e+07	4228.09	77.9048	1409.36	0.772071	0.717137	0.123876	1.39971
Kastanozems	interfluve	subsoil	Ti3	9	3.04211	2.39166	3.69256	3.278	1.38	4.324	2.631	3.4935	1.38	4.324	2.944	0.8625	0.716067	0.846207	27.8165	0.282069	-0.67818	0.717137	1.01701	1.39971
Kastanozems	interfluve	subsoil	V3	9	12.0331	11.2451	12.8211	11.799	11.071	14.3815	11.4185	12.358	11.071	14.3815	3.3105	0.9395	1.05097	1.02517	8.51957	0.341722	1.69345	0.717137	3.25062	1.39971
Kastanozems	interfluve	subsoil	Cr3	9	2.53146	2.21716	2.84575	2.529	1.9851	3.4155	2.316	2.68	1.9851	3.4155	1.4304	0.364	0.167183	0.40888	16.152	0.136293	1.10187	0.717137	2.37015	1.39971
Kastanozems	interfluve	subsoil	Mn3	9	194.664	161.583	227.744	180.36	150.045	257.51	154.48	231.855	150.045	257.51	107.465	77.375	1852.14	43.0365	22.1081	14.3455	0.375399	0.717137	-1.83406	1.39971
Kastanozems	interfluve	subsoil	Fe3	9	1122.85	977.258	1268.43	1073.77	901.54	1475.41	976.06	1221.45	901.54	1475.41	573.87	245.39	35873.2	189.402	16.8681	63.1341	0.707013	0.717137	-0.271375	1.39971
Kastanozems	interfluve	subsoil	Co3	9	3.38013	2.9109	3.84937	3.366	2.755	4.2755	2.768	3.7745	2.755	4.2755	1.5205	1.0065	0.372654	0.610454	18.0601	0.203485	0.518476	0.717137	-1.24557	1.39971
Kastanozems	interfluve	subsoil	Ni3	9	6.27456	5.0441	7.50501	5.837	4.673	9.6065	5.092	7.22	4.673	9.6065	4.9335	2.128	2.56244	1.60076	25.512	0.533588	1.24529	0.717137	1.11481	1.39971
Kastanozems	interfluve	subsoil	Cu3	9	5.27383	4.0001	6.54757	4.992	3.2425	8.246	3.932	6.5245	3.2425	8.246	5.0035	2.5925	2.74588	1.65707	31.4206	0.552357	0.601526	0.717137	-0.53595	1.39971
Kastanozems	interfluve	subsoil	Zn3	9	3.96881	3.30632	4.63131	3.77	2.9578	5.38	3.231	4.58	2.9578	5.38	2.4222	1.349	0.742829	0.861875	21.7162	0.287292	0.309132	0.717137	-1.2962	1.39971
Kastanozems	interfluve	subsoil	Sr3	9	13.6888	5.01828	22.3594	11.182	0	37.8624	8.112	16.252	0	37.8624	37.8624	8.14	127.237	11.28	82.4026	3.75998	1.13133	0.717137	2.03703	1.39971
Kastanozems	interfluve	subsoil	Ba3	9	20.7084	16.3527	25.064	19.861	15.621	34.785	18.3692	20.541	15.621	34.785	19.164	2.1718	32.1093	5.66651	27.3634	1.88884	2.25128	0.717137	5.92068	1.39971
Kastanozems	interfluve	subsoil	Cd3	9	0.0740889	0.060681	0.0874968	0.072	0.045	0.101	0.0648	0.077	0.045	0.101	0.056	0.0122	0.000304259	0.017443	23.5434	0.00581434	0.284729	0.717137	0.276869	1.39971
Kastanozems	interfluve	subsoil	Pb3	9	4.54376	4.02709	5.06042	4.6835	3.592	5.8	4.128	4.847	3.592	5.8	2.208	0.719	0.451787	0.672151	14.7929	0.22405	0.325993	0.717137	0.415547	1.39971
Kastanozems	interfluve	subsoil	Na4	9	9113.89	8550.19	9677.58	9306.48	7345.16	9707.32	9193.57	9496.77	7345.16	9707.32	2362.16	303.204	537786	733.339	8.04639	244.446	-2.12385	0.717137	4.74924	1.39971
Kastanozems	interfluve	subsoil	Mg4	9	8068.72	7078.98	9058.46	8311.43	6114.05	10248.1	6987.56	8441.58	6114.05	10248.1	4134.09	1454.02	1.65792e+06	1287.6	15.958	429.201	0.232393	0.717137	-0.301867	1.39971
Kastanozems	interfluve	subsoil	Al4	9	35889.6	33496.3	38282.9	36214.9	31741.1	41207.3	33657	36485.9	31741.1	41207.3	9466.14	2828.96	9.69434e+06	3113.57	8.67543	1037.86	0.373969	0.717137	-0.380412	1.39971
Kastanozems	interfluve	subsoil	Si4	9	276348	259092	293604	283957	242661	302444	255932	293592	242661	302444	59783.6	37659.7	5.03955e+08	22448.9	8.12343	7482.98	-0.573921	0.717137	-1.41896	1.39971
Kastanozems	interfluve	subsoil	K4	9	15740.9	14731.6	16750.2	16154.3	13686.2	17147.6	15025.2	16623.3	13686.2	17147.6	3461.38	1598.04	1.72415e+06	1313.07	8.34177	437.689	-0.6827	0.717137	-0.959994	1.39971
Kastanozems	interfluve	subsoil	Ca4	9	3297.62	819.909	5775.32	2054	0	8743.61	512.064	5900.37	0	8743.61	8743.61	5388.3	1.03902e+07	3223.38	97.7487	1074.46	0.610956	0.717137	-1.09882	1.39971
Kastanozems	interfluve	subsoil	Ti4	9	3788.5	3655.53	3921.48	3835.74	3473.88	4017.92	3714.07	3894.88	3473.88	4017.92	544.038	180.81	29926.8	172.994	4.56628	57.6645	-0.643907	0.717137	-0.0918277	1.39971
Kastanozems	interfluve	subsoil	Mn4	9	106.333	71.0799	141.585	96.9022	31.502	157.9	83.5125	150.046	31.502	157.9	126.398	66.5332	2103.33	45.8621	43.1308	15.2874	-0.326371	0.717137	-1.33339	1.39971
Kastanozems	interfluve	subsoil	Fe4	9	27513.2	24759.3	30267	26872.1	23468.7	33766.4	25434.3	27508.9	23468.7	33766.4	10297.7	2074.62	1.28354e+07	3582.65	13.0216	1194.22	0.990838	0.717137	0.00619603	1.39971
Kastanozems	interfluve	subsoil	P4	9	276.62	210.031	343.208	305.358	115.646	381.693	232.528	348.963	115.646	381.693	266.047	116.435	7504.46	86.6283	31.3167	28.8761	-0.6682	0.717137	-0.238129	1.39971
Kastanozems	interfluve	subsoil	S4	9	348.103	311.56	384.645	350.445	298.79	438.07	302.945	374.77	298.79	438.07	139.28	71.825	2260.06	47.54	13.6569	15.8467	0.672663	0.717137	-0.208412	1.39971
Kastanozems	interfluve	subsoil	Cr4	9	144.391	131.776	157.007	142.319	127.522	168.161	128.219	161.393	127.522	168.161	40.639	33.1745	269.374	16.4126	11.3668	5.47088	0.366912	0.717137	-1.73546	1.39971
Kastanozems	interfluve	subsoil	V4	9	94.0691	85.7503	102.388	90.9565	78.619	115.177	87.0157	99.889	78.619	115.177	36.558	12.8733	117.125	10.8224	11.5047	3.60747	0.770316	0.717137	0.725423	1.39971
Kastanozems	interfluve	subsoil	Co4	9	8.05987	6.46507	9.65466	7.5505	5.705	11.542	6.753	9.0695	5.705	11.542	5.837	2.3165	4.30458	2.07475	25.7417	0.691582	0.763885	0.717137	-0.603441	1.39971
Kastanozems	interfluve	subsoil	Ni4	9	44.9443	42.9177	46.971	45.4435	39.96	47.745	43.463	46.981	39.96	47.745	7.785	3.518	6.95137	2.63654	5.86625	0.878848	-0.792486	0.717137	-0.136775	1.39971
Kastanozems	interfluve	subsoil	Cu4	9	16.9098	16.017	17.8027	16.674	15.4515	18.748	16.284	17.2535	15.4515	18.748	3.2965	0.9695	1.34924	1.16157	6.86918	0.387189	0.510557	0.717137	-0.728956	1.39971
Kastanozems	interfluve	subsoil	Zn4	9	65.0694	60.3476	69.7911	63.71	58.739	76.15	59.112	69.879	58.739	76.15	17.411	10.767	37.7329	6.14271	9.44025	2.04757	0.703566	0.717137	-0.566393	1.39971
Kastanozems	interfluve	subsoil	Sr4	9	92.792	71.6466	113.937	94.367	39.9466	129.769	88.777	114.897	39.9466	129.769	89.8229	26.12	756.75	27.5091	29.646	9.1697	-0.771729	0.717137	0.536891	1.39971
Kastanozems	interfluve	subsoil	Ba4	9	332.195	302.893	361.497	342.179	281.629	382.18	299.241	362.054	281.629	382.18	100.551	62.8132	1453.17	38.1205	11.4753	12.7068	-0.136021	0.717137	-1.91478	1.39971
Kastanozems	interfluve	subsoil	Pb4	9	14.8435	3.40685	26.2801	10.3315	6.6242	53.76	6.992	13.335	6.6242	53.76	47.1358	6.343	221.369	14.8785	100.236	4.95949	2.78687	0.717137	8.04028	1.39971
Kastanozems	interfluve	parent materials	1000-500	11	0			0	0	0	0	0	0	0	0	0	0	0	0	0
Kastanozems	interfluve	parent materials	500-250	11	0			0	0	0	0	0	0	0	0	0	0	0	0	0
Kastanozems	interfluve	parent materials	250-50	11	8.38788	4.9148	11.861	7.86667	4.16667	18.2667	4.43333	9.2	4.36667	18.0333	14.1	4.76667	26.7263	5.16975	61.6335	1.55874	1.38528	0.660687	0.797575	1.27942
Kastanozems	interfluve	parent materials	50-10	11	47.597	44.1904	51.0035	48.5667	40.6667	55.7333	42.3	51.8333	41.8	52.8667	15.0667	9.53333	25.7121	5.07071	10.6534	1.52888	0.0160684	0.660687	-1.30451	1.27942
Kastanozems	interfluve	parent materials	10-5	11	10.9091	10.0834	11.7348	10.8333	9.4	12.9	9.63333	12.1667	9.56667	12.3333	3.5	2.53333	1.51046	1.22901	11.2659	0.37056	0.285021	0.660687	-1.36047	1.27942
Kastanozems	interfluve	parent materials	5-1	11	25.1545	22.6838	27.6253	24	21.5	31.7	22.3667	28.2667	21.6	30.8	10.2	5.9	13.5256	3.67772	14.6205	1.10887	0.835071	0.660687	-0.714508	1.27942
Kastanozems	interfluve	parent materials	<1	11	7.95152	6.97102	8.93201	7.66667	5.6	10.1667	6.83333	9.13333	6.56667	9.63333	4.56667	2.3	2.13008	1.45948	18.3547	0.44005	0.0138067	0.660687	-1.22417	1.27942
Kastanozems	interfluve	parent materials	EC, µS/cm	11	822.027	187.89	1456.16	281	197.3	2770	205	1541	202	2340	2572.7	1336	890995	943.925	114.829	284.604	1.44786	0.660687	0.619673	1.27942
Kastanozems	interfluve	parent materials	pH	11	8.38182	8.10188	8.66176	8.4	7.6	9	8.1	8.7	8	8.9	1.4	0.6	0.173636	0.416697	4.97144	0.125639	-0.268965	0.660687	-0.284842	1.27942
Kastanozems	interfluve	parent materials	TOC,%	11	0.275301	0.226467	0.324135	0.260673	0.169727	0.45191	0.235875	0.298928	0.232902	0.344738	0.282183	0.063053	0.00528384	0.0726901	26.4039	0.0219169	1.43081	0.660687	3.23813	1.27942
Kastanozems	interfluve	parent materials	LOI,%	11	10.8882	9.65904	12.1173	10.24	9.11	15.75	9.88	11.41	9.49	12.17	6.64	1.53	3.34744	1.8296	16.8035	0.551645	2.12599	0.660687	5.27819	1.27942
Kastanozems	interfluve	parent materials	Na	11	10387.1	9252.89	11521.3	9793.55	8532.26	14838.7	9645.16	10461.3	9496.77	11945.2	6306.45	816.129	2.85032e+06	1688.29	16.2537	509.039	2.12389	0.660687	5.12862	1.27942
Kastanozems	interfluve	parent materials	Mg	11	12010.9	11526.3	12495.6	12240	10560	12840	11640	12420	10800	12540	2280	780	520429	721.408	6.00627	217.513	-1.29571	0.660687	0.719689	1.27942
Kastanozems	interfluve	parent materials	Al	11	37974.7	36504.4	39445	38718.9	33202.7	40440.5	36189.2	39245.9	35556.8	40229.7	7237.84	3056.76	4.78998e+06	2188.6	5.76332	659.888	-1.12441	0.660687	0.886322	1.27942
Kastanozems	interfluve	parent materials	Si	11	281184	270467	291901	285227	241687	303567	271973	288680	269920	291200	61880	16706.7	2.54476e+08	15952.3	5.67327	4809.8	-1.51946	0.660687	3.55038	1.27942
Kastanozems	interfluve	parent materials	K	11	16595.7	15774.2	17417.3	16844.7	13774.5	17923.4	15766	17342.6	15268.1	17757.4	4148.94	1576.6	1.49552e+06	1222.92	7.36885	368.723	-1.37227	0.660687	1.77521	1.27942
Kastanozems	interfluve	parent materials	Ca	11	51811.7	40799.6	62823.7	44857.1	41285.7	97785.7	44500	48714.3	43642.9	64071.4	56500	4214.29	2.68686e+08	16391.6	31.637	4942.27	2.65524	0.660687	7.3064	1.27942
Kastanozems	interfluve	parent materials	Ti	11	3796.36	3682.22	3910.5	3840	3480	4020	3660	3900	3540	3960	540	240	28865.5	169.898	4.47529	51.2263	-0.822687	0.660687	-0.174773	1.27942
Kastanozems	interfluve	parent materials	Mn	11	511.268	482.48	540.056	511.268	418.31	557.746	472.535	550	472.535	550	139.437	77.4648	1836.24	42.8514	8.3814	12.9202	-1.02676	0.660687	0.702721	1.27942
Kastanozems	interfluve	parent materials	Fe	11	27898.2	26571.5	29224.9	28560	24290	30030	26880	29540	24430	29610	5740	2660	3.89978e+06	1974.79	7.07854	595.42	-1.08321	0.660687	0.102383	1.27942
Kastanozems	interfluve	parent materials	P	11	591.421	561.041	621.802	567.606	523.944	698.592	567.606	611.268	567.606	611.268	174.648	43.662	2045.01	45.2218	7.6463	13.6349	1.17279	0.660687	2.62281	1.27942
Kastanozems	interfluve	parent materials	S	11	2790.91	-2158.59	7740.41	500	400	25000	500	700	400	900	24600	200	5.42789e+07	7367.42	263.979	2221.36	3.31416	0.660687	10.988	1.27942
Kastanozems	interfluve	parent materials	Cr	11	149	139.04	158.96	145	122	175	138	161	137	163	53	23	219.8	14.8257	9.9501	4.4701	-0.0173281	0.660687	-0.025861	1.27942
Kastanozems	interfluve	parent materials	V	11	104.636	99.7246	109.548	104	86	113	102	110	102	112	27	8	53.4545	7.31126	6.9873	2.20443	-1.65383	0.660687	4.15809	1.27942
Kastanozems	interfluve	parent materials	Co	11	22.3636	4.80312	39.9241	15	11	101	14	16	12	17	90	2	683.255	26.1391	116.882	7.88125	3.28927	0.660687	10.8699	1.27942
Kastanozems	interfluve	parent materials	Ni	11	53.1818	51.2389	55.1247	54	47	57	51	55	50	56	10	4	8.36364	2.892	5.43794	0.871969	-0.948395	0.660687	0.770849	1.27942
Kastanozems	interfluve	parent materials	Cu	11	25.1818	24.1062	26.2575	26	22	27	24	26	23	27	5	2	2.56364	1.60114	6.3583	0.482761	-0.894755	0.660687	0.0387304	1.27942
Kastanozems	interfluve	parent materials	Zn	11	68.1818	66.1482	70.2155	69	63	73	66	70	64	70	10	4	9.16364	3.02715	4.43982	0.91272	-0.423198	0.660687	-0.551914	1.27942
Kastanozems	interfluve	parent materials	Rb	11	73.6364	70.2603	77.0125	76	63	80	71	77	67	77	17	6	25.2545	5.02539	6.8246	1.51521	-1.07856	0.660687	0.685604	1.27942
Kastanozems	interfluve	parent materials	Sr	11	262.364	244.901	279.826	252	232	311	248	278	240	308	79	30	675.655	25.9934	9.90738	7.83729	1.16244	0.660687	0.326752	1.27942
Kastanozems	interfluve	parent materials	Zr	11	286	261.659	310.341	287	208	363	286	290	259	305	155	4	1312.8	36.2326	12.6687	10.9245	-0.0790436	0.660687	3.58072	1.27942
Kastanozems	interfluve	parent materials	Ba	11	423.727	400.951	446.504	428	334	461	417	449	410	456	127	32	1149.42	33.9031	8.00115	10.2222	-1.9537	0.660687	5.30908	1.27942
Kastanozems	interfluve	parent materials	Th	11	9.36364	7.57928	11.148	10	6	16	7	10	7	10	10	3	7.05455	2.65604	28.3655	0.800826	1.47754	0.660687	3.69604	1.27942
Kastanozems	interfluve	parent materials	Y	11	28.1818	26.4607	29.903	28	24	33	26	30	26	31	9	4	6.56364	2.56196	9.09082	0.77246	0.320767	0.660687	-0.0436103	1.27942
Kastanozems	interfluve	parent materials	Nb	11	12.3636	11.9107	12.8166	12	11	13	12	13	12	13	2	1	0.454545	0.6742	5.45309	0.203279	-0.593296	0.660687	-0.293333	1.27942
Kastanozems	interfluve	parent materials	Pb	11	17.8182	15.9223	19.714	17	13	24	17	19	15	20	11	2	7.96364	2.82199	15.8377	0.850862	0.617298	0.660687	1.87725	1.27942
Kastanozems	interfluve	parent materials	Cl	11	449.364	16.7598	881.967	145	74	2048	129	539	128	1321	1974	410	414657	643.939	143.3	194.155	2.05175	0.660687	3.5052	1.27942
Kastanozems	interfluve	parent materials	Li1	11	0.977155	0.908979	1.04533	0.989	0.858	1.199	0.884	1.044	0.866	1.059	0.341	0.16	0.0102984	0.101481	10.3854	0.0305977	0.880185	0.660687	0.921419	1.27942
Kastanozems	interfluve	parent materials	Be1	11	0.0712727	0.0693704	0.073175	0.07	0.07	0.077	0.07	0.07	0.07	0.077	0.007	0	8.01818e-06	0.00283164	3.97296	0.000853771	1.92272	0.660687	2.03704	1.27942
Kastanozems	interfluve	parent materials	B1	11	5.37327	3.35182	7.39473	4.77	2.23	11.265	2.91	7.84	2.288	9.44	9.035	4.93	9.05392	3.00897	55.9989	0.90724	0.886477	0.660687	-0.210801	1.27942
Kastanozems	interfluve	parent materials	Na1	11	652.964	135.121	1170.81	305.481	94.59	2473.23	169.11	857.824	164.97	1760.9	2378.64	688.714	594161	770.819	118.049	232.411	1.80757	0.660687	2.47367	1.27942
Kastanozems	interfluve	parent materials	Mg1	11	2046.86	1744.43	2349.28	2245.41	1155.97	2491.82	1847.31	2401.09	1337.25	2445.27	1335.85	553.781	202650	450.167	21.9931	135.73	-1.11885	0.660687	0.19684	1.27942
Kastanozems	interfluve	parent materials	Al1	11	37.4611	34.3379	40.5843	35.75	30.646	44.89	34.58	43.406	33.97	43.89	14.244	8.826	21.6129	4.64897	12.4101	1.40172	0.568853	0.660687	-0.843289	1.27942
Kastanozems	interfluve	parent materials	Si1	11	87.2908	79.923	94.6587	86	66.176	102.46	79.24	97.18	78.97	98.923	36.284	17.94	120.279	10.9672	12.5639	3.30673	-0.404116	0.660687	-0.40682	1.27942
Kastanozems	interfluve	parent materials	P1	11	29.591	21.0508	38.1312	24.96	16.918	62.17	21.34	32.593	20.48	41.81	45.252	11.253	161.602	12.7123	42.9599	3.83289	1.94246	0.660687	4.17665	1.27942
Kastanozems	interfluve	parent materials	S1	11	661.762	-504.139	1827.66	121.7	79.59	5892.02	113.773	185.72	93.66	269.53	5812.43	71.947	3.01184e+06	1735.47	262.249	523.262	3.31116	0.660687	10.9734	1.27942
Kastanozems	interfluve	parent materials	K1	11	203.532	187.03	220.033	209.09	150.095	228.31	191.24	220.74	167.57	221.55	78.215	29.5	603.34	24.563	12.0684	7.40602	-1.38388	0.660687	1.13302	1.27942
Kastanozems	interfluve	parent materials	Ca1	11	42041.5	31674.7	52408.2	36959.3	31913.5	85398.1	34500.8	39777.4	31939.2	52388.5	53484.7	5276.61	2.38119e+08	15431.1	36.7045	4652.65	2.63921	0.660687	7.38959	1.27942
Kastanozems	interfluve	parent materials	Ti1	11	0.615173	0.445168	0.785177	0.542	0.441	1.3244	0.475	0.584	0.45	0.785	0.8834	0.109	0.0640366	0.253055	41.1355	0.0762988	2.61251	0.660687	7.28513	1.27942
Kastanozems	interfluve	parent materials	V1	11	0.144682	0.126533	0.162831	0.138	0.105	0.1969	0.121	0.171	0.1175	0.171	0.0919	0.05	0.000729836	0.0270155	18.6723	0.00814547	0.506171	0.660687	-0.117651	1.27942
Kastanozems	interfluve	parent materials	Cr1	11	0.380973	0.339057	0.422888	0.363	0.2975	0.5049	0.337	0.415	0.337	0.4763	0.2074	0.078	0.00389275	0.0623919	16.377	0.0188119	0.998952	0.660687	0.408119	1.27942
Kastanozems	interfluve	parent materials	Mn1	11	83.6751	74.4958	92.8544	87.632	60.972	101.576	73.2622	95.312	63.252	97.602	40.6042	22.0498	186.693	13.6635	16.3293	4.11971	-0.525524	0.660687	-0.911347	1.27942
Kastanozems	interfluve	parent materials	Fe1	11	2.89582	1.79607	3.99557	2.94	0.95	5.74	1.325	3.9	1.03	5.467	4.79	2.575	2.67976	1.637	56.5297	0.493573	0.609865	0.660687	-0.483748	1.27942
Kastanozems	interfluve	parent materials	Co1	11	0.170736	0.139695	0.201778	0.168	0.086	0.2475	0.143	0.217	0.127	0.217	0.1615	0.074	0.00213502	0.0462063	27.063	0.0139317	-0.0898165	0.660687	-0.122302	1.27942
Kastanozems	interfluve	parent materials	Ni1	11	0.653364	0.57655	0.730177	0.6655	0.526	0.853	0.5345	0.704	0.534	0.835	0.327	0.1695	0.0130733	0.114339	17.5	0.0344744	0.662249	0.660687	-0.526943	1.27942
Kastanozems	interfluve	parent materials	Cu1	11	0.547791	0.511986	0.583596	0.54	0.462	0.634	0.514	0.591	0.48	0.6127	0.172	0.077	0.00284046	0.053296	9.72926	0.0160693	0.035035	0.660687	-0.653756	1.27942
Kastanozems	interfluve	parent materials	Zn1	11	0.269109	0.0665378	0.47168	0.02	0.02	0.7678	0.02	0.546	0.02	0.6699	0.7478	0.526	0.0909209	0.301531	112.048	0.090915	0.55749	0.660687	-1.55077	1.27942
Kastanozems	interfluve	parent materials	Sr1	11	146.034	126.621	165.447	144.126	115.586	219.303	127.781	152.606	117.996	166.616	103.717	24.825	835.03	28.8969	19.7878	8.71274	1.71924	0.660687	3.90322	1.27942
Kastanozems	interfluve	parent materials	Ba1	11	36.7076	23.9506	49.4646	43.5578	6.013	59.198	19.678	54.758	8.308	57.158	53.185	35.08	360.584	18.989	51.7305	5.72541	-0.531886	0.660687	-1.08459	1.27942
Kastanozems	interfluve	parent materials	Cd1	11	0.0503091	0.0428716	0.0577466	0.052	0.028	0.061	0.044	0.061	0.036	0.061	0.033	0.017	0.000122563	0.0110708	22.0056	0.00333798	-0.91926	0.660687	-0.059716	1.27942
Kastanozems	interfluve	parent materials	Pb1	11	0.7368	0.644006	0.829594	0.711	0.55	0.965	0.627	0.8195	0.597	0.9493	0.415	0.1925	0.0190788	0.138126	18.7468	0.0416466	0.488127	0.660687	-0.799762	1.27942
Kastanozems	interfluve	parent materials	Li2	11	0.106391	0.0593468	0.153435	0.098	0	0.227	0.048	0.132	0.046	0.223	0.227	0.084	0.00490364	0.070026	65.8195	0.0211136	0.612896	0.660687	0.0344089	1.27942
Kastanozems	interfluve	parent materials	Be2	11	0.0537273	0.051825	0.0556296	0.055	0.048	0.055	0.055	0.055	0.048	0.055	0.007	0	8.01818e-06	0.00283164	5.27039	0.000853771	-1.92272	0.660687	2.03704	1.27942
Kastanozems	interfluve	parent materials	B2	11	0.02	-0.0165504	0.0565504	0	0	0.18	0	0	0	0.04	0.18	0	0.00296	0.0544059	272.029	0.016404	3.06008	0.660687	9.57999	1.27942
Kastanozems	interfluve	parent materials	Na2	11	0			0	0	0	0	0	0	0	0	0	0	0	0	0
Kastanozems	interfluve	parent materials	Mg2	11	13.553	-4.50303	31.609	0	0	83.513	0	25.04	0	40.53	83.513	25.04	722.358	26.8767	198.308	8.10364	2.16337	0.660687	4.53695	1.27942
Kastanozems	interfluve	parent materials	Al2	11	45.4898	41.7078	49.2719	45.38	35.964	53.47	40.51	51.83	40.13	52.69	17.506	11.32	31.6927	5.62963	12.3756	1.6974	-0.0187445	0.660687	-0.848685	1.27942
Kastanozems	interfluve	parent materials	Si2	11	25.5969	22.1197	29.0741	25.734	17.43	32.92	21.26	29.75	18	32.18	15.49	8.49	26.7903	5.17593	20.2209	1.5606	-0.266798	0.660687	-0.785745	1.27942
Kastanozems	interfluve	parent materials	P2	11	27.8349	18.8872	36.7826	26.68	4.112	53.04	16.49	35.71	14.62	40.837	48.928	19.22	177.389	13.3188	47.8491	4.01576	0.0860186	0.660687	0.496302	1.27942
Kastanozems	interfluve	parent materials	S2	11	199.996	-183.481	583.473	24.532	16.65	1920.67	19.66	39.1	19.58	58.12	1904.02	19.44	325826	570.812	285.412	172.106	3.31393	0.660687	10.9869	1.27942
Kastanozems	interfluve	parent materials	K2	11	22.3532	17.0638	27.6425	21.35	12.605	33.28	14.02	31.62	12.625	33.245	20.675	17.6	61.9889	7.8733	35.2223	2.37389	0.224965	0.660687	-1.35497	1.27942
Kastanozems	interfluve	parent materials	Ca2	11	1650.97	758.134	2543.8	1482.62	187.33	4441.36	525.6	2838.07	355.806	3049.58	4254.03	2312.47	1.76624e+06	1329	80.4982	400.708	0.956607	0.660687	0.321897	1.27942
Kastanozems	interfluve	parent materials	Ti2	11	1.11028	1.01773	1.20283	1.096	0.912	1.4356	1.02	1.1725	0.959	1.178	0.5236	0.1525	0.0189778	0.13776	12.4076	0.0415362	1.07446	0.660687	2.64357	1.27942
Kastanozems	interfluve	parent materials	V2	11	2.94532	2.79718	3.09346	3.029	2.6031	3.289	2.749	3.066	2.634	3.1369	0.6859	0.317	0.0486234	0.220507	7.4867	0.0664854	-0.33968	0.660687	-0.962438	1.27942
Kastanozems	interfluve	parent materials	Cr2	11	0			0	0	0	0	0	0	0	0	0	0	0	0	0
Kastanozems	interfluve	parent materials	Mn2	11	135.732	103.661	167.803	125.867	42.9108	204.766	119.011	177.351	80.611	190.521	161.855	58.34	2278.9	47.7379	35.1707	14.3935	-0.432088	0.660687	0.0393641	1.27942
Kastanozems	interfluve	parent materials	Fe2	11	85.3715	75.5765	95.1664	86.65	54.88	100.823	78.175	98.63	65.028	99.97	45.943	20.455	212.576	14.58	17.0783	4.39603	-1.06756	0.660687	0.623537	1.27942
Kastanozems	interfluve	parent materials	Co2	11	1.79017	1.52028	2.06006	1.847	0.9225	2.314	1.573	2.053	1.393	2.262	1.3915	0.48	0.161391	0.401735	22.4411	0.121128	-0.856945	0.660687	0.946846	1.27942
Kastanozems	interfluve	parent materials	Ni2	11	2.20436	1.80825	2.60048	2.171	0.9445	2.983	1.965	2.634	1.647	2.9505	2.0385	0.669	0.34766	0.589627	26.7482	0.177779	-0.702409	0.660687	0.912667	1.27942
Kastanozems	interfluve	parent materials	Cu2	11	1.93848	1.76578	2.11119	1.94	1.434	2.412	1.803	2.125	1.7313	2.182	0.978	0.322	0.0660878	0.257076	13.2617	0.0775112	-0.0924293	0.660687	0.963739	1.27942
Kastanozems	interfluve	parent materials	Zn2	11	0.662055	0.423428	0.900681	0.74	0	1.17	0.3801	0.991	0.3275	1.08	1.17	0.6109	0.126167	0.3552	53.6512	0.107097	-0.318984	0.660687	-0.45121	1.27942
Kastanozems	interfluve	parent materials	Sr2	11	0.966818	-0.268664	2.2023	0	0	5.66	0	1.135	0	3.225	5.66	1.135	3.38206	1.83904	190.215	0.55449	2.13254	0.660687	4.12428	1.27942
Kastanozems	interfluve	parent materials	Ba2	11	3.94376	2.67759	5.20993	3.782	0.982	7.242	2.442	5.332	1.832	6.112	6.26	2.89	3.55216	1.88472	47.7898	0.568264	0.199514	0.660687	-0.548678	1.27942
Kastanozems	interfluve	parent materials	Cd2	11	0.00723636	0.000604599	0.0138681	0	0	0.024	0	0.0188	0	0.0198	0.024	0.0188	9.74465e-05	0.0098715	136.415	0.00297637	0.799326	0.660687	-1.41344	1.27942
Kastanozems	interfluve	parent materials	Pb2	11	2.0082	1.79624	2.22016	2.153	1.4007	2.34	1.695	2.218	1.583	2.325	0.9393	0.523	0.099543	0.315504	15.7108	0.0951281	-0.927588	0.660687	-0.364412	1.27942
Kastanozems	interfluve	parent materials	Li3	11	2.13194	1.92856	2.33532	2.206	1.641	2.467	1.861	2.4168	1.833	2.421	0.826	0.5558	0.0916478	0.302734	14.2	0.0912777	-0.298335	0.660687	-1.71733	1.27942
Kastanozems	interfluve	parent materials	Be3	11	0.0537273	0.051825	0.0556296	0.055	0.048	0.055	0.055	0.055	0.048	0.055	0.007	0	8.01818e-06	0.00283164	5.27039	0.000853771	-1.92272	0.660687	2.03704	1.27942
Kastanozems	interfluve	parent materials	B3	11	2.23536	1.79141	2.67931	2.17	1.29	3.45	1.81	2.66	1.392	2.93	2.16	0.85	0.436696	0.66083	29.5625	0.199248	0.289073	0.660687	-0.47362	1.27942
Kastanozems	interfluve	parent materials	Na3	11	22.9645	1.86683	44.0621	0	0	85.179	0	38.49	0	72.84	85.179	38.49	986.223	31.4042	136.751	9.46872	1.1718	0.660687	0.151003	1.27942
Kastanozems	interfluve	parent materials	Mg3	11	2405.04	2146.43	2663.64	2320.49	1902.22	3051.12	2057.32	2637.77	2054.23	3048.42	1148.9	580.45	148172	384.931	16.0052	116.061	0.692107	0.660687	-0.447471	1.27942
Kastanozems	interfluve	parent materials	Al3	11	1678.34	1632.98	1723.7	1686.43	1565.89	1775.92	1608.45	1749.79	1605.77	1758.75	210.03	141.34	4558.73	67.5184	4.02293	20.3576	-0.130863	0.660687	-0.895401	1.27942
Kastanozems	interfluve	parent materials	Si3	11	921.339	823.298	1019.38	883.097	753.21	1180.63	815.434	978.765	753.54	1174.28	427.42	163.331	21296.9	145.935	15.8394	44.001	0.883951	0.660687	0.0333542	1.27942
Kastanozems	interfluve	parent materials	P3	11	379.922	352.062	407.782	384.66	280.082	427.61	374.23	407.847	333.22	414.19	147.528	33.617	1719.74	41.4698	10.9153	12.5036	-1.55565	0.660687	2.76184	1.27942
Kastanozems	interfluve	parent materials	S3	11	574.926	-575.421	1725.27	51.76	37.37	5737.28	39.2	84.24	37.68	113.04	5699.91	45.04	2.93201e+06	1712.31	297.832	516.282	3.31554	0.660687	10.9947	1.27942
Kastanozems	interfluve	parent materials	K3	11	149.62	128.355	170.885	143.755	87.145	197.53	131.31	168.14	129.65	192.29	110.385	36.83	1001.96	31.6537	21.1561	9.54394	-0.249211	0.660687	0.294158	1.27942
Kastanozems	interfluve	parent materials	Ca3	11	6518.75	4806.32	8231.19	7388.12	2198.62	9777.3	3588.98	8630.67	3396.63	8928.7	7578.68	5041.69	6.49736e+06	2548.99	39.1025	768.55	-0.533783	0.660687	-1.12678	1.27942
Kastanozems	interfluve	parent materials	Ti3	11	4.11165	3.6975	4.52579	4.1825	3.3056	5.064	3.545	4.62	3.449	5.028	1.7584	1.075	0.38002	0.616457	14.993	0.185869	0.328963	0.660687	-1.13775	1.27942
Kastanozems	interfluve	parent materials	V3	11	10.5062	10.0566	10.9559	10.4025	9.419	11.419	9.916	11.164	9.652	11.259	2	1.248	0.447986	0.669317	6.37067	0.201807	-0.20408	0.660687	-1.11541	1.27942
Kastanozems	interfluve	parent materials	Cr3	11	2.52857	2.35752	2.69963	2.506	2.0351	2.851	2.3837	2.793	2.285	2.837	0.8159	0.4093	0.0648322	0.254622	10.0698	0.0767713	-0.386785	0.660687	-0.262283	1.27942
Kastanozems	interfluve	parent materials	Mn3	11	160.35	149.343	171.357	167.79	129.18	179.76	146.52	172.925	143.15	178.33	50.5802	26.405	268.46	16.3847	10.2181	4.94018	-0.615359	0.660687	-0.671572	1.27942
Kastanozems	interfluve	parent materials	Fe3	11	1382.14	1230.33	1533.94	1450.5	979.298	1654.7	1259.47	1524.11	1008.32	1631.23	675.402	264.643	51060	225.965	16.3489	68.1309	-0.830058	0.660687	-0.211733	1.27942
Kastanozems	interfluve	parent materials	Co3	11	2.48699	2.34805	2.62593	2.433	2.179	2.873	2.342	2.6325	2.277	2.743	0.694	0.2905	0.0427714	0.206812	8.31577	0.0623563	0.46854	0.660687	-0.288693	1.27942
Kastanozems	interfluve	parent materials	Ni3	11	4.84891	4.6354	5.06241	4.7605	4.3545	5.427	4.617	5.164	4.596	5.205	1.0725	0.547	0.101001	0.317807	6.5542	0.0958225	0.420214	0.660687	-0.452499	1.27942
Kastanozems	interfluve	parent materials	Cu3	11	4.32494	4.01983	4.63005	4.329	3.438	5.022	4.076	4.659	3.72	4.728	1.584	0.583	0.206262	0.454161	10.501	0.136935	-0.617958	0.660687	0.299581	1.27942
Kastanozems	interfluve	parent materials	Zn3	11	4.38453	3.89865	4.87041	4.5325	2.8101	5.261	3.92	5	3.744	5.08	2.4509	1.08	0.523074	0.723239	16.4952	0.218065	-0.965906	0.660687	0.804207	1.27942
Kastanozems	interfluve	parent materials	Sr3	11	22.5672	8.36454	36.7698	17.792	3.122	81.862	9.892	26.552	7.192	28.542	78.74	16.66	446.936	21.1409	93.6798	6.37421	2.5212	0.660687	7.39153	1.27942
Kastanozems	interfluve	parent materials	Ba3	11	29.5782	19.8894	39.267	25.851	10.681	51.631	16.641	41.101	14.2402	50.711	40.95	24.46	207.994	14.422	48.7588	4.34839	0.376906	0.660687	-1.25322	1.27942
Kastanozems	interfluve	parent materials	Cd3	11	0.0796	0.0714972	0.0877028	0.078	0.0648	0.102	0.07	0.0838	0.069	0.1	0.0372	0.0138	0.000145472	0.0120612	15.1522	0.00363658	0.973871	0.660687	0.150169	1.27942
Kastanozems	interfluve	parent materials	Pb3	11	4.56047	4.2479	4.87304	4.495	3.7507	5.42	4.373	5.026	4.103	5.049	1.6693	0.653	0.216471	0.465264	10.2021	0.140282	0.253917	0.660687	0.240839	1.27942
Kastanozems	interfluve	parent materials	Na4	11	10249.6	9281.1	11218.1	9783.11	8532.26	13862.9	9645.16	10461.3	9496.77	11872.3	5330.65	816.129	2.07831e+06	1441.64	14.0653	434.669	1.84196	0.660687	3.7642	1.27942
Kastanozems	interfluve	parent materials	Mg4	11	7626.97	7241.21	8012.73	7605.29	6706.22	8506.32	7234.09	8174.06	6975.41	8227.39	1800.1	939.965	329722	574.214	7.52873	173.132	-0.0288831	0.660687	-1.127	1.27942
Kastanozems	interfluve	parent materials	Al4	11	36213.4	34742.4	37684.4	36892.9	31479.1	38776.3	34355.7	37549.6	33792.4	38429.3	7297.14	3193.83	4.79434e+06	2189.6	6.04638	660.189	-1.08902	0.660687	0.798062	1.27942
Kastanozems	interfluve	parent materials	Si4	11	280149	269461	290838	284344	240779	302532	270885	287654	268881	289899	61752.4	16769.6	2.53143e+08	15910.5	5.67928	4797.19	-1.51639	0.660687	3.54021	1.27942
Kastanozems	interfluve	parent materials	K4	11	16220.2	15429.8	17010.7	16407.2	13524.6	17483.8	15395	16933	14942	17380.5	3959.16	1537.92	1.38431e+06	1176.57	7.25371	354.749	-1.33814	0.660687	1.65309	1.27942
Kastanozems	interfluve	parent materials	Ca4	11	2134.16	1073.37	3194.94	2228.65	0	4592.29	427.215	3387.6	0	3771.16	4592.29	2960.38	2.49324e+06	1579	73.9869	476.086	-0.063565	0.660687	-1.26733	1.27942
Kastanozems	interfluve	parent materials	Ti4	11	3790.53	3676.46	3904.59	3834.07	3473.93	4013.91	3653.86	3894.9	3535.15	3954.45	539.976	241.05	28828.3	169.789	4.4793	51.1933	-0.822121	0.660687	-0.173545	1.27942
Kastanozems	interfluve	parent materials	Mn4	11	131.51	116.733	146.288	134.509	93.564	172.957	116.325	143.622	107.027	150.163	79.393	27.2976	483.82	21.9959	16.7256	6.63201	0.0523571	0.660687	0.24752	1.27942
Kastanozems	interfluve	parent materials	Fe4	11	26427.8	25211.9	27643.7	26827	23243	28513.7	25303	28069	23365.8	28193.1	5270.73	2765.9	3.27574e+06	1809.9	6.84848	545.706	-0.87494	0.660687	-0.251281	1.27942
Kastanozems	interfluve	parent materials	P4	11	154.074	115.2	192.948	135.441	97.3256	310.156	124.396	155.772	112.676	195.008	212.83	31.3759	3348.33	57.8648	37.5566	17.4469	2.24082	0.660687	5.83001	1.27942
Kastanozems	interfluve	parent materials	S4	11	1354.22	-895.796	3604.25	318.78	249.08	11450	276.928	438.46	264.56	459.31	11201	161.532	1.12171e+07	3349.2	247.315	1009.82	3.31374	0.660687	10.986	1.27942
Kastanozems	interfluve	parent materials	Cr4	11	146.173	136.273	156.072	141.871	119.552	171.956	135.156	158.256	133.924	160.322	52.4041	23.0995	217.137	14.7356	10.0809	4.44294	-0.00369451	0.660687	-0.0834417	1.27942
Kastanozems	interfluve	parent materials	V4	11	91.0401	86.1555	95.9248	91.121	72.1569	98.871	88.745	96.158	88.4775	98.056	26.7141	7.413	52.8663	7.27092	7.9865	2.19226	-1.81873	0.660687	4.65452	1.27942
Kastanozems	interfluve	parent materials	Co4	11	9.0796	6.73799	11.4212	10.421	0	12.5536	7.387	11.228	6.517	11.583	12.5536	3.841	12.149	3.48554	38.3886	1.05093	-2.00112	0.660687	4.61185	1.27942
Kastanozems	interfluve	parent materials	Ni4	11	45.4752	43.7507	47.1997	45.676	39.559	48.995	44.0355	47.384	43.073	47.7545	9.436	3.3485	6.58925	2.56695	5.64473	0.773965	-1.15544	0.660687	1.98951	1.27942
Kastanozems	interfluve	parent materials	Cu4	11	18.3706	17.5864	19.1548	18.426	16.306	20.007	17.197	19.35	16.918	19.384	3.701	2.153	1.36263	1.16732	6.35426	0.351959	-0.471932	0.660687	-0.74901	1.27942
Kastanozems	interfluve	parent materials	Zn4	11	62.8814	61.1178	64.645	63.32	58.32	67.63	60.4	64.4578	60.1399	64.7225	9.31	4.0578	6.89144	2.62516	4.17477	0.791514	-0.0911395	0.660687	-0.0509947	1.27942
Kastanozems	interfluve	parent materials	Sr4	11	95.9227	89.0356	102.81	100.617	75.4936	105.867	86.167	103.617	84.057	105.664	30.3734	17.45	105.097	10.2517	10.6875	3.091	-0.894382	0.660687	-0.316486	1.27942
Kastanozems	interfluve	parent materials	Ba4	11	353.498	329.915	377.08	348.009	280.16	411.474	338.099	379.999	330.259	395.079	131.314	41.9	1232.22	35.103	9.93019	10.584	-0.360902	0.660687	1.15767	1.27942
Kastanozems	interfluve	parent materials	Pb4	11	10.5127	8.88396	12.1415	9.847	6.8993	16.4	9.144	11.6895	8.637	11.69	9.5007	2.5455	5.87781	2.42442	23.0618	0.73099	1.29826	0.660687	3.22997	1.27942
Kastanozems	gully bottom	topsoil	1000-500	10	0			0	0	0	0	0	0	0	0	0	0	0	0	0
Kastanozems	gully bottom	topsoil	500-250	10	0.603333	-0.114972	1.32164	0	0	3.06667	0	0.966667	0	2.25	3.06667	0.966667	1.00826	1.00412	166.429	0.317531	1.95483	0.687043	3.84219	1.33425
Kastanozems	gully bottom	topsoil	250-50	10	18.6467	14.2251	23.0682	20.3667	7.36667	25.3667	14.6333	24.3333	9.51667	25.1167	18	9.7	38.204	6.18094	33.1477	1.95458	-0.642623	0.687043	-0.770858	1.33425
Kastanozems	gully bottom	topsoil	50-10	10	48.85	47.3066	50.3934	49.4667	44.4667	51.7333	47.3667	50.2	45.85	51.3833	7.26667	2.83333	4.65512	2.15757	4.41673	0.682285	-0.758249	0.687043	0.482843	1.33425
Kastanozems	gully bottom	topsoil	10-5	10	10.33	9.57692	11.0831	10.1667	8.8	12.0667	9.4	10.9667	9.06667	11.8333	3.26667	1.56667	1.10826	1.05274	10.1911	0.332905	0.265035	0.687043	-0.913285	1.33425
Kastanozems	gully bottom	topsoil	5-1	10	17.59	14.1461	21.0339	15.6333	12.6	26.9333	14.1	21.7	12.8	24.4833	14.3333	7.6	23.177	4.81425	27.3693	1.5224	0.832423	0.687043	-0.385647	1.33425
Kastanozems	gully bottom	topsoil	<1	10	3.98	3.059	4.901	3.4	2.63333	6.26667	3	5.23333	2.68333	5.83333	3.63333	2.23333	1.65758	1.28747	32.3485	0.407134	0.696952	0.687043	-1.05155	1.33425
Kastanozems	gully bottom	topsoil	EC, µS/cm	8	139.85	92.7877	186.912	128.9	86.7	268	105.4	147.75	86.7	268	181.3	42.35	3168.93	56.2933	40.2526	19.9027	1.98338	0.752101	4.70674	1.48088
Kastanozems	gully bottom	topsoil	pH	8	6.8	6.4904	7.1096	6.8	6.3	7.5	6.55	6.95	6.3	7.5	1.2	0.4	0.137143	0.370328	5.446	0.130931	0.607569	0.752101	1.11562	1.48088
Kastanozems	gully bottom	topsoil	TOC,%	10	1.77828	1.39995	2.15661	1.66594	1.047	2.60535	1.38174	2.08091	1.20984	2.58395	1.55835	0.699171	0.279703	0.52887	29.7406	0.167243	0.463777	0.687043	-0.92784	1.33425
Kastanozems	gully bottom	topsoil	LOI,%	10	8.679	8.12911	9.22889	8.52	7.51	9.85	8.09	9.58	7.79	9.74	2.34	1.49	0.590899	0.768699	8.85701	0.243084	0.346305	0.687043	-0.906061	1.33425
Kastanozems	gully bottom	topsoil	Na	10	10721	9961.98	11480	10535.5	8754.84	12983.9	10312.9	11129	9496.77	12167.7	4229.03	816.129	1.12571e+06	1060.99	9.89644	335.516	0.476305	0.687043	2.79855	1.33425
Kastanozems	gully bottom	topsoil	Mg	10	7872	6986.39	8757.61	7590	6000	10680	7320	8520	6510	9660	4680	1200	1532640	1238	15.7266	391.489	1.12579	0.687043	2.68977	1.33425
Kastanozems	gully bottom	topsoil	Al	10	38371.1	35954.6	40787.5	37682.4	32781.1	44586.5	36294.6	40651.4	34537.8	43093.2	11805.4	4356.76	1.14108e+07	3377.99	8.80348	1068.21	0.300621	0.687043	0.132559	1.33425
Kastanozems	gully bottom	topsoil	Si	10	322047	316050	328043	321837	306320	337307	318780	326387	310567	333643	30986.7	7606.67	7.02691e+07	8382.67	2.60294	2650.83	-0.0416826	0.687043	1.07928	1.33425
Kastanozems	gully bottom	topsoil	K	10	17757.4	17170.5	18344.4	17757.4	16014.9	19002.1	17425.5	18338.3	16637.2	18711.7	2987.23	912.766	673246	820.516	4.62068	259.47	-0.754165	0.687043	1.46077	1.33425
Kastanozems	gully bottom	topsoil	Ca	10	9457.14	8013.27	10901	8821.43	7071.43	12928.6	7500	11214.3	7214.29	12214.3	5857.14	3714.29	4.07392e+06	2018.4	21.3426	638.273	0.446974	0.687043	-1.14507	1.33425
Kastanozems	gully bottom	topsoil	Ti	10	3996	3900.67	4091.33	3960	3720	4140	3960	4140	3810	4140	420	180	17760	133.267	3.335	42.1426	-0.736179	0.687043	0.666414	1.33425
Kastanozems	gully bottom	topsoil	Mn	10	728.944	679.971	777.916	735.915	596.479	805.634	673.944	797.887	635.211	805.634	209.155	123.944	4686.62	68.4589	9.39152	21.6486	-0.607286	0.687043	-0.171872	1.33425
Kastanozems	gully bottom	topsoil	Fe	10	27748	24803.8	30692.2	26880	20510	35910	25970	30660	23030	33565	15400	4690	1.6939e+07	4115.7	14.8324	1301.5	0.41302	0.687043	1.32383	1.33425
Kastanozems	gully bottom	topsoil	P	10	532.676	508.038	557.314	523.944	480.282	567.606	523.944	567.606	480.282	567.606	87.3239	43.662	1186.18	34.441	6.46566	10.8912	-0.407485	0.687043	-1.07416	1.33425
Kastanozems	gully bottom	topsoil	S	10	590	504.356	675.644	550	500	800	500	600	500	800	300	100	14333.3	119.722	20.2918	37.8594	1.20434	0.687043	0.141389	1.33425
Kastanozems	gully bottom	topsoil	Cr	10	165.3	155.966	174.634	166	148	191	156	172	148.5	183	43	16	170.233	13.0473	7.89313	4.12593	0.489489	0.687043	0.310934	1.33425
Kastanozems	gully bottom	topsoil	V	10	111.5	104.864	118.136	110.5	96	129	106	119	100	124	33	13	86.0556	9.27661	8.31983	2.93352	0.315252	0.687043	0.446043	1.33425
Kastanozems	gully bottom	topsoil	Co	10	15.8	14.6416	16.9584	16	13	18	14	17	13.5	17.5	5	3	2.62222	1.61933	10.2489	0.512076	-0.580906	0.687043	-0.780718	1.33425
Kastanozems	gully bottom	topsoil	Ni	10	46.5	41.0913	51.9087	44.5	36	63	42	52	38.5	57.5	27	10	57.1667	7.56086	16.2599	2.39096	1.07582	0.687043	1.64626	1.33425
Kastanozems	gully bottom	topsoil	Cu	10	25.6	23.5711	27.6289	26	20	30	24	27	21.5	29	10	3	8.04444	2.83627	11.0792	0.896908	-0.550777	0.687043	0.569498	1.33425
Kastanozems	gully bottom	topsoil	Zn	10	78.4	75.1444	81.6556	78	71	86	76	81	72.5	85	15	5	20.7111	4.55095	5.80478	1.43914	0.170459	0.687043	-0.362576	1.33425
Kastanozems	gully bottom	topsoil	Rb	10	79.7	76.8575	82.5425	79	72	85	78	83	74.5	85	13	5	15.7889	3.97352	4.9856	1.25654	-0.333931	0.687043	0.287917	1.33425
Kastanozems	gully bottom	topsoil	Sr	10	150.9	148.03	153.77	150.5	146	159	148	153	146.5	156.5	13	5	16.1	4.01248	2.65903	1.26886	0.749215	0.687043	0.207241	1.33425
Kastanozems	gully bottom	topsoil	Zr	10	392	373.221	410.779	392.5	360	450	374	404	362	429	90	30	689.111	26.2509	6.69666	8.30127	1.04903	0.687043	1.74537	1.33425
Kastanozems	gully bottom	topsoil	Ba	10	470.7	460.51	480.89	474.5	449	498	464	476	449.5	488	49	12	202.9	14.2443	3.02619	4.50444	0.0802895	0.687043	0.788835	1.33425
Kastanozems	gully bottom	topsoil	Th	10	8.8	7.02197	10.578	8.5	5	13	7	11	5.5	12	8	4	6.17778	2.48551	28.2445	0.785988	0.121568	0.687043	-0.671355	1.33425
Kastanozems	gully bottom	topsoil	Y	10	32	29.5219	34.4781	32	26	39	30	34	27.5	36.5	13	4	12	3.4641	10.8253	1.09545	0.360844	0.687043	1.46263	1.33425
Kastanozems	gully bottom	topsoil	Nb	10	15.1	14.4736	15.7264	15	14	17	15	15	14	16.5	3	0	0.766667	0.875595	5.79864	0.276887	1.01794	0.687043	1.83095	1.33425
Kastanozems	gully bottom	topsoil	Pb	10	24.1	21.4781	26.7219	24	19	31	22	25	19.5	30	12	3	13.4333	3.66515	15.2081	1.15902	0.662128	0.687043	0.285549	1.33425
Kastanozems	gully bottom	topsoil	Cl	10	158	118.128	197.872	157	76	276	115	191	93	235.5	200	76	3106.67	55.7375	35.2769	17.6257	0.782567	0.687043	1.34183	1.33425
Kastanozems	gully bottom	topsoil	Li1	10	0.29835	0.236123	0.360577	0.3075	0.147	0.4265	0.2265	0.3475	0.18475	0.418	0.2795	0.121	0.00756689	0.0869879	29.1563	0.027508	-0.145006	0.687043	-0.466585	1.33425
Kastanozems	gully bottom	topsoil	Be1	10	0.035			0.035	0.035	0.035	0.035	0.035	0.035	0.035	0	0	0	0	0	0
Kastanozems	gully bottom	topsoil	B1	10	0.63775	0.26421	1.01129	0.5225	0.1025	2.06	0.455	0.625	0.26375	1.36	1.9575	0.17	0.272665	0.522173	81.8774	0.165126	2.6328	0.687043	7.92649	1.33425
Kastanozems	gully bottom	topsoil	Na1	10	64.2435	48.6614	79.8256	68.98	13.62	88.09	53.495	78.445	33.33	86.3	74.47	24.95	474.465	21.7822	33.9057	6.88814	-1.41531	0.687043	2.60292	1.33425
Kastanozems	gully bottom	topsoil	Mg1	10	457.67	389.399	525.941	435.832	316.86	627.49	385.17	536.895	342.625	582.223	310.63	151.725	9107.96	95.4356	20.8525	30.1794	0.332241	0.687043	-0.613425	1.33425
Kastanozems	gully bottom	topsoil	Al1	10	17.485	12.1632	22.8068	15.86	8.57	35.295	13.745	18.895	10.1225	29.4875	26.725	5.15	55.3444	7.43938	42.5472	2.35254	1.65463	0.687043	3.48479	1.33425
Kastanozems	gully bottom	topsoil	Si1	10	73.132	62.0269	84.2371	73.82	50.98	96.655	60.925	81.485	54.51	96.03	45.675	20.56	240.992	15.5239	21.2272	4.90909	0.259945	0.687043	-0.979263	1.33425
Kastanozems	gully bottom	topsoil	P1	10	2.523	1.45954	3.58646	1.8675	1.37	6.025	1.515	3.27	1.375	4.895	4.655	1.755	2.21004	1.48662	58.9227	0.470111	1.67692	0.687043	2.76447	1.33425
Kastanozems	gully bottom	topsoil	S1	10	7.1275	4.42769	9.82731	5.3775	3.19	15.555	4.8	8.43	3.8125	13.275	12.365	3.63	14.2437	3.77408	52.951	1.19347	1.4057	0.687043	1.72885	1.33425
Kastanozems	gully bottom	topsoil	K1	10	498.27	200.969	795.57	372.663	283.665	1662.26	312.735	409.385	290.303	1100.71	1378.59	96.65	172722	415.598	83.4083	131.424	2.98421	0.687043	9.13701	1.33425
Kastanozems	gully bottom	topsoil	Ca1	10	2657.49	2227.33	3087.65	2466.3	1813.05	3853.68	2324.91	3085.22	2038.95	3612.33	2040.63	760.305	361591	601.324	22.6276	190.155	0.908148	0.687043	0.487114	1.33425
Kastanozems	gully bottom	topsoil	Ti1	10	0.07			0.07	0.07	0.07	0.07	0.07	0.07	0.07	0	0	0	0	0	0
Kastanozems	gully bottom	topsoil	V1	10	0.0199	0.0130162	0.0267838	0.0125	0.0125	0.032	0.0125	0.032	0.0125	0.032	0.0195	0.0195	9.26e-05	0.00962289	48.3562	0.00304302	0.532248	0.687043	-2.13494	1.33425
Kastanozems	gully bottom	topsoil	Cr1	10	0.15225	0.137846	0.166654	0.151	0.1205	0.1815	0.1335	0.164	0.127	0.1815	0.061	0.0305	0.000405458	0.020136	13.2256	0.00636756	0.11347	0.687043	-0.687995	1.33425
Kastanozems	gully bottom	topsoil	Mn1	10	86.1355	62.5322	109.739	87.221	39.241	150.571	58.186	103.866	42.211	127.986	111.33	45.68	1088.68	32.9951	38.3061	10.434	0.352572	0.687043	0.414087	1.33425
Kastanozems	gully bottom	topsoil	Fe1	10	0.057	-0.0220893	0.136089	0	0	0.285	0	0.035	0	0.265	0.285	0.035	0.0122233	0.110559	193.963	0.0349619	1.77127	0.687043	1.53655	1.33425
Kastanozems	gully bottom	topsoil	Co1	10	0.186	0.119684	0.252316	0.1875	0.0515	0.3645	0.1125	0.2305	0.06575	0.31575	0.313	0.118	0.00859394	0.0927035	49.8406	0.0293154	0.402421	0.687043	0.233046	1.33425
Kastanozems	gully bottom	topsoil	Ni1	10	0.93495	0.770638	1.09926	0.9965	0.5675	1.2395	0.7445	1.0625	0.60075	1.2305	0.672	0.318	0.0527586	0.229692	24.5673	0.0726351	-0.333488	0.687043	-0.928964	1.33425
Kastanozems	gully bottom	topsoil	Cu1	10	0.16615	0.100154	0.232146	0.1305	0.107	0.3855	0.107	0.15	0.107	0.332	0.2785	0.043	0.00851111	0.0922557	55.5255	0.0291738	1.97197	0.687043	3.25067	1.33425
Kastanozems	gully bottom	topsoil	Zn1	10	0.70905	0.337303	1.0808	0.75025	0.01	1.368	0.3155	1.155	0.01	1.35725	1.358	0.8395	0.270053	0.519666	73.2905	0.164333	-0.112778	0.687043	-1.59292	1.33425
Kastanozems	gully bottom	topsoil	Sr1	10	20.0455	17.7649	22.3261	19.698	14.608	25.603	18.513	22.978	15.9455	24.4005	10.995	4.465	10.1641	3.18813	15.9044	1.00817	0.169112	0.687043	0.0324307	1.33425
Kastanozems	gully bottom	topsoil	Ba1	10	25.993	21.4883	30.4977	24.174	18.169	40.754	22.299	27.839	19.7115	35.6365	22.585	5.54	39.6536	6.29711	24.2262	1.99132	1.47265	0.687043	2.94009	1.33425
Kastanozems	gully bottom	topsoil	Cd1	10	0.0692	0.0480313	0.0903687	0.0655	0.026	0.109	0.051	0.0965	0.03025	0.109	0.083	0.0455	0.000875678	0.0295919	42.7628	0.00935777	0.0742417	0.687043	-1.29001	1.33425
Kastanozems	gully bottom	topsoil	Pb1	10	0.16025	0.126149	0.194351	0.15275	0.055	0.212	0.14	0.199	0.09525	0.212	0.157	0.059	0.00227246	0.0476703	29.7475	0.0150747	-1.04534	0.687043	1.63477	1.33425
Kastanozems	gully bottom	topsoil	Li2	10	0.0384	0.0220449	0.0547551	0.03	0.017	0.086	0.019	0.057	0.0175	0.073	0.069	0.038	0.000522711	0.0228629	59.5387	0.00722988	1.09654	0.687043	0.496529	1.33425
Kastanozems	gully bottom	topsoil	Be2	10	0.0275			0.0275	0.0275	0.0275	0.0275	0.0275	0.0275	0.0275	0	0	0	0	0	0
Kastanozems	gully bottom	topsoil	B2	10	0			0	0	0	0	0	0	0	0	0	0	0	0	0
Kastanozems	gully bottom	topsoil	Na2	10	0			0	0	0	0	0	0	0	0	0	0	0	0	0
Kastanozems	gully bottom	topsoil	Mg2	10	33.683	18.9746	48.3914	27.5575	5.035	66.74	19.73	54.645	8.11	61.52	61.705	34.915	422.75	20.5609	61.0423	6.50192	0.302757	0.687043	-1.12363	1.33425
Kastanozems	gully bottom	topsoil	Al2	10	89.8165	84.7129	94.9201	88.38	81.695	100.215	82.825	96.99	82.255	98.6675	18.52	14.165	50.8996	7.13439	7.9433	2.25609	0.23352	0.687043	-1.92688	1.33425
Kastanozems	gully bottom	topsoil	Si2	10	22.6315	15.4538	29.8092	22.645	6.52	45.405	18.52	25.81	9.8825	35.78	38.885	7.29	100.676	10.0337	44.3353	3.17295	0.936082	0.687043	3.08254	1.33425
Kastanozems	gully bottom	topsoil	P2	10	3.022	1.79542	4.24858	2.87	0.605	6.58	1.83	3.755	0.975	5.48	5.975	1.925	2.93999	1.71464	56.7386	0.542217	0.749297	0.687043	0.928556	1.33425
Kastanozems	gully bottom	topsoil	S2	10	4.229	2.91188	5.54612	3.91	1.495	7.49	3.23	5.065	1.9575	7.1225	5.995	1.835	3.39005	1.84121	43.5377	0.582242	0.520926	0.687043	-0.116515	1.33425
Kastanozems	gully bottom	topsoil	K2	10	42.1005	26.1677	58.0333	39.095	7.425	76.26	27.865	60.8	12.9825	70.7175	68.835	32.935	496.065	22.2725	52.9032	7.04319	0.0153066	0.687043	-1.1197	1.33425
Kastanozems	gully bottom	topsoil	Ca2	10	482.279	379.862	584.695	425.978	322.565	735.26	408.965	613.19	334.43	710.628	412.695	204.225	20497.1	143.168	29.6857	45.2737	0.907339	0.687043	-0.610369	1.33425
Kastanozems	gully bottom	topsoil	Ti2	10	1.1715	1.0075	1.3355	1.1475	0.735	1.45	1.005	1.42	0.87	1.44	0.715	0.415	0.0525558	0.229251	19.569	0.0724954	-0.432616	0.687043	-0.20535	1.33425
Kastanozems	gully bottom	topsoil	V2	10	2.9746	2.5431	3.4061	2.8625	2.0725	4.268	2.693	3.287	2.2775	3.88275	2.1955	0.594	0.363844	0.603195	20.2782	0.190747	0.911672	0.687043	1.62073	1.33425
Kastanozems	gully bottom	topsoil	Cr2	10	0.0356	0.0151982	0.0560018	0.0365	0.004	0.0965	0.0095	0.0505	0.0055	0.07475	0.0925	0.041	0.000813378	0.0285198	80.1117	0.00901875	0.932277	0.687043	1.00244	1.33425
Kastanozems	gully bottom	topsoil	Mn2	10	406.351	339.797	472.906	413.76	231.215	539.38	352.286	442.7	272.733	535.291	308.165	90.415	8655.85	93.0368	22.8956	29.4208	-0.334861	0.687043	0.262673	1.33425
Kastanozems	gully bottom	topsoil	Fe2	10	211.709	180.937	242.481	225.055	124.215	264.8	174.685	234.185	148.738	261.803	140.585	59.5	1850.37	43.016	20.3184	13.6028	-0.87822	0.687043	0.499607	1.33425
Kastanozems	gully bottom	topsoil	Co2	10	5.3815	4.7958	5.9672	5.3015	4.1075	6.618	5.0285	5.9785	4.184	6.44975	2.5105	0.95	0.670345	0.818746	15.2141	0.25891	-0.157715	0.687043	-0.744165	1.33425
Kastanozems	gully bottom	topsoil	Ni2	10	6.11255	5.46875	6.75635	6.284	4.7725	7.3925	5.5735	6.4885	4.8265	7.3555	2.62	0.915	0.809944	0.899969	14.7233	0.284595	-0.103856	0.687043	-0.84381	1.33425
Kastanozems	gully bottom	topsoil	Cu2	10	5.37185	4.88349	5.86021	5.25025	4.49	6.32	4.717	6.1145	4.5325	6.23575	1.83	1.3975	0.466045	0.682675	12.7084	0.215881	0.128757	0.687043	-1.61609	1.33425
Kastanozems	gully bottom	topsoil	Zn2	10	1.71895	0.903778	2.53412	1.76475	0.305	3.227	0.6115	2.71	0.3475	3.05525	2.922	2.0985	1.29853	1.13953	66.2923	0.360352	-0.0242422	0.687043	-2.04592	1.33425
Kastanozems	gully bottom	topsoil	Sr2	10	0			0	0	0	0	0	0	0	0	0	0	0	0	0
Kastanozems	gully bottom	topsoil	Ba2	10	2.0688	0.959347	3.17825	1.8485	0	4.716	0.971	3.376	0	4.116	4.716	2.405	2.40531	1.55091	74.9665	0.49044	0.189755	0.687043	-0.754933	1.33425
Kastanozems	gully bottom	topsoil	Cd2	10	0.1016	0.0714587	0.131741	0.1015	0.039	0.156	0.0745	0.134	0.0455	0.1535	0.117	0.0595	0.00177532	0.0421346	41.471	0.0133241	-0.11995	0.687043	-1.61658	1.33425
Kastanozems	gully bottom	topsoil	Pb2	10	3.16825	2.5639	3.7726	3.35975	1.978	4.033	2.4765	3.938	2.029	3.99475	2.055	1.4615	0.713728	0.844824	26.6653	0.267157	-0.289683	0.687043	-1.95985	1.33425
Kastanozems	gully bottom	topsoil	Li3	10	1.00965	0.708882	1.31042	0.8995	0.423	1.8825	0.7495	1.3335	0.58625	1.6415	1.4595	0.584	0.176774	0.420445	41.6427	0.132956	0.93771	0.687043	0.876524	1.33425
Kastanozems	gully bottom	topsoil	Be3	10	0.271	0.220538	0.321462	0.275	0.09	0.348	0.264	0.322	0.1745	0.3375	0.258	0.058	0.004976	0.0705408	26.0298	0.0223069	-2.04392	0.687043	5.57775	1.33425
Kastanozems	gully bottom	topsoil	B3	10	0.17025	-0.201874	0.542374	0	0	1.65	0	0	0	0.85125	1.65	0	0.270601	0.520193	305.546	0.164499	3.15641	0.687043	9.97217	1.33425
Kastanozems	gully bottom	topsoil	Na3	10	1.102	-1.3909	3.5949	0	0	11.02	0	0	0	5.51	11.02	0	12.144	3.48483	316.228	1.102	3.16228	0.687043	10	1.33425
Kastanozems	gully bottom	topsoil	Mg3	10	448.273	339.969	556.577	408.883	219.38	736.58	360.77	578.42	276.685	670.908	517.2	217.65	22921.3	151.398	33.7736	47.8762	0.614407	0.687043	0.151714	1.33425
Kastanozems	gully bottom	topsoil	Al3	10	2161.54	1794.74	2528.33	2010.32	1423.36	3296.34	1927.62	2477.91	1636.69	2944.85	1872.98	550.29	262901	512.739	23.721	162.142	1.14625	0.687043	2.02437	1.33425
Kastanozems	gully bottom	topsoil	Si3	10	918.309	771.723	1064.89	905.413	564.68	1360.83	866.905	987.475	645.34	1178.92	796.145	120.57	41989.4	204.913	22.3142	64.7992	0.585397	0.687043	2.52405	1.33425
Kastanozems	gully bottom	topsoil	P3	10	137.955	123.246	152.664	139.58	104.185	176.405	126.08	153.435	111.047	164.952	72.22	27.355	422.78	20.5616	14.9046	6.50215	0.235	0.687043	0.301797	1.33425
Kastanozems	gully bottom	topsoil	S3	10	12.2305	8.52497	15.936	11.3925	6.95	23.885	8.325	13.79	7.4075	20.3475	16.935	5.465	26.8322	5.17998	42.353	1.63805	1.33433	0.687043	1.86349	1.33425
Kastanozems	gully bottom	topsoil	K3	10	172.323	102.971	241.676	146.07	99.96	430.915	121.075	169.395	103.745	322.915	330.955	48.32	9398.84	96.9476	56.2591	30.6575	2.50475	0.687043	6.86022	1.33425
Kastanozems	gully bottom	topsoil	Ca3	10	916.568	769.973	1063.16	910.17	659.8	1357.74	763.295	949.825	683.315	1240.89	697.94	186.53	41994.4	204.925	22.3579	64.8031	1.04519	0.687043	1.42681	1.33425
Kastanozems	gully bottom	topsoil	Ti3	10	3.246	2.93352	3.55848	3.145	2.7	4.05	2.9	3.64	2.725	3.865	1.35	0.74	0.190804	0.436812	13.4569	0.138132	0.552698	0.687043	-0.488339	1.33425
Kastanozems	gully bottom	topsoil	V3	10	10.0191	8.51022	11.528	9.3875	7.4075	14.918	8.5675	11.078	7.92275	13.155	7.5105	2.5105	4.449	2.10927	21.0524	0.667008	1.41403	0.687043	2.70397	1.33425
Kastanozems	gully bottom	topsoil	Cr3	10	2.51775	2.12884	2.90666	2.464	1.5465	3.379	2.206	3.079	1.845	3.24475	1.8325	0.873	0.295568	0.543661	21.5931	0.171921	0.00725344	0.687043	-0.102516	1.33425
Kastanozems	gully bottom	topsoil	Mn3	10	405.535	316.031	495.04	384.583	238.316	611.401	320.456	488.301	260.644	586.971	373.085	167.845	15654.8	125.119	30.8528	39.5661	0.369308	0.687043	-1.1322	1.33425
Kastanozems	gully bottom	topsoil	Fe3	10	1269.96	1185.12	1354.8	1279.73	1039.4	1399.35	1198.22	1380.3	1095.52	1394.04	359.945	182.08	14065.1	118.596	9.33861	37.5034	-0.701893	0.687043	-0.198357	1.33425
Kastanozems	gully bottom	topsoil	Co3	10	5.696	5.04141	6.35059	5.67475	4.6275	7.3485	4.873	6.228	4.70875	6.972	2.721	1.355	0.837332	0.915058	16.0649	0.289367	0.468656	0.687043	-0.915226	1.33425
Kastanozems	gully bottom	topsoil	Ni3	10	10.254	9.39199	11.1161	10.1965	7.5755	11.9305	9.9735	10.9025	8.5245	11.7345	4.355	0.929	1.4522	1.20507	11.7522	0.381078	-0.992842	0.687043	2.1511	1.33425
Kastanozems	gully bottom	topsoil	Cu3	10	8.11185	7.53945	8.68425	8.28725	6.65	9.0845	7.693	8.713	6.8865	9.003	2.4345	1.02	0.640254	0.800159	9.86407	0.253032	-0.649497	0.687043	-0.548955	1.33425
Kastanozems	gully bottom	topsoil	Zn3	10	8.20995	6.65936	9.76054	7.9165	6.0565	12.052	6.14	9.3535	6.09825	11.4785	5.9955	3.2135	4.69837	2.16757	26.4018	0.685446	0.601044	0.687043	-0.947465	1.33425
Kastanozems	gully bottom	topsoil	Sr3	10	7.0375	5.7136	8.3614	6.3925	5.18	10.585	5.615	8.145	5.345	10.125	5.405	2.53	3.42502	1.85068	26.2974	0.585237	1.07198	0.687043	-0.0327033	1.33425
Kastanozems	gully bottom	topsoil	Ba3	10	41.01	34.6868	47.3332	37.89	31.895	55.78	33.265	46.395	32.4725	55.2525	23.885	13.13	78.1307	8.83916	21.5537	2.79519	0.799337	0.687043	-0.771518	1.33425
Kastanozems	gully bottom	topsoil	Cd3	10	0.1731	0.131874	0.214326	0.1645	0.096	0.267	0.126	0.212	0.10825	0.256	0.171	0.086	0.00332116	0.0576295	33.2926	0.018224	0.354221	0.687043	-1.19827	1.33425
Kastanozems	gully bottom	topsoil	Pb3	10	7.08675	5.85589	8.31761	6.8545	5.285	10.268	5.5215	7.9445	5.3625	9.6255	4.983	2.423	2.96053	1.72062	24.2794	0.544107	0.626512	0.687043	-0.750225	1.33425
Kastanozems	gully bottom	topsoil	Na4	10	10719.9	9960.78	11479	10530	8754.84	12983.9	10312.9	11129	9496.77	12167.7	4229.03	816.129	1.12599e+06	1061.13	9.8987	335.558	0.479966	0.687043	2.79807	1.33425
Kastanozems	gully bottom	topsoil	Mg4	10	6932.37	6207.16	7657.59	6738.09	5437.41	9304.75	6519.4	7417.95	5849.36	8388.75	3867.34	898.55	1.02776e+06	1013.79	14.6239	320.587	1.31052	0.687043	3.32055	1.33425
Kastanozems	gully bottom	topsoil	Al4	10	36102.2	34037.8	38166.7	35552.3	31257	41154.6	34331.8	38059	32746.3	40027.4	9897.62	3727.22	8.32843e+06	2885.9	7.99369	912.602	0.159267	0.687043	-0.18589	1.33425
Kastanozems	gully bottom	topsoil	Si4	10	321033	314891	327174	320901	304840	336684	317679	325407	309265	332855	31844.8	7728.17	7.37075e+07	8585.3	2.67428	2714.91	-0.0568452	0.687043	1.13546	1.33425
Kastanozems	gully bottom	topsoil	K4	10	17044.8	16504.7	17584.8	16970.3	15456.6	17971.2	16631.3	17737.2	16040.7	17922.5	2514.64	1105.87	569869	754.897	4.42891	238.719	-0.78441	0.687043	0.958906	1.33425
Kastanozems	gully bottom	topsoil	Ca4	10	5400.81	4068.62	6733	5168.24	2956.77	8173.38	3722.36	7186.19	3129.95	8040.95	5216.61	3463.83	3.46804e+06	1862.27	34.4813	588.901	0.29576	0.687043	-1.21659	1.33425
Kastanozems	gully bottom	topsoil	Ti4	10	3991.51	3896.05	4086.98	3955.38	3715.79	4136.49	3954.78	4135.36	3805.58	4136.34	420.71	180.575	17808.8	133.45	3.34334	42.2005	-0.724594	0.687043	0.636296	1.33425
Kastanozems	gully bottom	topsoil	Mn4	10	9.48485	-6.52708	25.4968	0	0	68.7614	0	0	0	47.4242	68.7614	0	501.004	22.3831	235.988	7.07817	2.55174	0.687043	6.51827	1.33425
Kastanozems	gully bottom	topsoil	Fe4	10	26266.3	23366.5	29166.1	25423.3	19245.1	34397	24447.6	29051	21666	32031.7	15151.9	4603.42	1.6432e+07	4053.64	15.4329	1281.87	0.475046	0.687043	1.35202	1.33425
Kastanozems	gully bottom	topsoil	P4	10	389.176	371.367	406.985	394.629	334.452	420.261	375.939	407.121	353.377	415.631	85.8089	31.182	619.79	24.8956	6.397	7.87267	-1.10805	0.687043	1.56609	1.33425
Kastanozems	gully bottom	topsoil	S4	10	566.413	486.531	646.295	528.58	482.94	774.71	483.96	572.715	483.27	763.89	291.77	88.755	12469.6	111.667	19.7148	35.3123	1.27164	0.687043	0.329762	1.33425
Kastanozems	gully bottom	topsoil	Cr4	10	162.594	153.422	171.767	163.314	145.587	187.463	153.614	169.29	146.07	179.913	41.876	15.6765	164.406	12.8221	7.88593	4.0547	0.445682	0.687043	0.131526	1.33425
Kastanozems	gully bottom	topsoil	V4	10	98.4864	93.4572	103.516	97.6472	86.5075	109.782	93.7775	104.293	89.14	107.432	23.2745	10.5155	49.4249	7.03028	7.13833	2.22317	-0.0593997	0.687043	-0.510543	1.33425
Kastanozems	gully bottom	topsoil	Co4	10	4.5365	2.80171	6.27129	3.98175	1.662	8.1525	2.6215	6.682	1.71125	7.982	6.4905	4.0605	5.88095	2.42507	53.4568	0.766874	0.363352	0.687043	-1.45031	1.33425
Kastanozems	gully bottom	topsoil	Ni4	10	29.1985	24.1868	34.2101	27.0455	22.7995	46.4175	24.709	31.9215	23.0485	39.556	23.618	7.2125	49.0808	7.00577	23.9936	2.21542	1.82721	0.687043	3.97426	1.33425
Kastanozems	gully bottom	topsoil	Cu4	10	11.9502	10.1979	13.7024	12.1082	8.513	16.378	10.1055	12.6185	8.56725	15.5015	7.865	2.513	5.9997	2.44943	20.4971	0.774577	0.215006	0.687043	-0.0353301	1.33425
Kastanozems	gully bottom	topsoil	Zn4	10	67.7621	64.722	70.8021	68.8045	57.4165	74.235	66.6565	69.353	61.7957	71.8475	16.8185	2.6965	18.0596	4.24966	6.27145	1.34386	-1.49652	0.687043	4.52129	1.33425
Kastanozems	gully bottom	topsoil	Sr4	10	127.169	123.834	130.504	125.037	121.82	134.97	124.054	129.794	122.647	134.837	13.15	5.74	21.7378	4.66239	3.66629	1.47438	0.885381	0.687043	-0.557961	1.33425
Kastanozems	gully bottom	topsoil	Ba4	10	402.084	389.709	414.46	401.095	370.17	436.65	394.91	407.615	379.26	426.022	66.48	12.705	299.296	17.3002	4.30262	5.47079	0.225824	0.687043	1.83954	1.33425
Kastanozems	gully bottom	topsoil	Pb4	10	13.6848	11.5809	15.7886	14.2178	8.089	17.827	11.0735	15.882	9.5195	17.0835	9.738	4.8085	8.64967	2.94103	21.4913	0.930036	-0.598157	0.687043	-0.0939124	1.33425
Kastanozems	gully bottom	subsoil	1000-500	14	0			0	0	0	0	0	0	0	0	0	0	0	0	0
Kastanozems	gully bottom	subsoil	500-250	14	0			0	0	0	0	0	0	0	0	0	0	0	0	0
Kastanozems	gully bottom	subsoil	250-50	14	6.89762	6.0093	7.78594	7.41667	3.86667	9.46667	5.66667	7.73333	5.3	8.7	5.6	2.06667	2.36709	1.53853	22.3053	0.411191	-0.297762	0.59738	-0.396083	1.15405
Kastanozems	gully bottom	subsoil	50-10	14	47.3024	45.5364	49.0683	47.05	41.4333	54.1	45.5	49.1333	44.5	50.7	12.6667	3.63333	9.35478	3.05856	6.46597	0.817434	0.394734	0.59738	1.17033	1.15405
Kastanozems	gully bottom	subsoil	10-5	14	11.3071	10.906	11.7082	11.4	10	12.4	10.7333	11.8333	10.4667	12.2	2.4	1.1	0.482595	0.69469	6.14382	0.185664	-0.240889	0.59738	-0.65294	1.15405
Kastanozems	gully bottom	subsoil	5-1	14	26.631	25.1773	28.0846	26.4167	20.8333	32.3	26.0667	27.1333	24.2667	28.8333	11.4667	1.06667	6.33854	2.51765	9.45383	0.672869	-0.0403111	0.59738	2.9716	1.15405
Kastanozems	gully bottom	subsoil	<1	14	7.8619	6.97363	8.75018	7.96667	4.86667	10.8667	6.73333	8.66667	6.23333	9.6	6	1.93333	2.36681	1.53845	19.5684	0.411167	-0.0407838	0.59738	0.291082	1.15405
Kastanozems	gully bottom	subsoil	EC, µS/cm	14	207.893	178.116	237.67	208.5	108.2	297	189.7	232	141.6	296	188.8	42.3	2659.75	51.5727	24.8074	13.7834	0.022867	0.59738	0.437653	1.15405
Kastanozems	gully bottom	subsoil	pH	14	7.80214	7.62119	7.98309	7.9	7.11	8.1	7.66	8.02	7.3	8.1	0.99	0.36	0.0982181	0.313398	4.01682	0.0837591	-1.2392	0.59738	0.451972	1.15405
Kastanozems	gully bottom	subsoil	TOC,%	14	0.669915	0.516122	0.823707	0.560426	0.325852	1.05655	0.487895	0.945233	0.348398	1.01738	0.730696	0.457338	0.0709482	0.266361	39.7605	0.071188	0.237376	0.59738	-1.62414	1.15405
Kastanozems	gully bottom	subsoil	LOI,%	14	11.6807	10.3556	13.0059	12.305	8.03	14.7	9.51	13.26	8.67	14.34	6.67	3.75	5.26742	2.29509	19.6485	0.613388	-0.370656	0.59738	-1.44566	1.15405
Kastanozems	gully bottom	subsoil	Na	14	8124.19	7722.42	8525.96	8383.87	7122.58	9570.97	7493.55	8532.26	7345.16	8680.65	2448.39	1038.71	484200	695.845	8.5651	185.972	0.301549	0.59738	-0.407117	1.15405
Kastanozems	gully bottom	subsoil	Mg	14	11130	10711.2	11548.8	11190	9420	12000	10800	11700	10200	11820	2580	900	526015	725.269	6.51634	193.836	-1.01277	0.59738	0.874213	1.15405
Kastanozems	gully bottom	subsoil	Al	14	39010	36844.6	41175.5	37541.9	33237.8	44481.1	36294.6	42970.3	35486.5	44200	11243.2	6675.68	1.40663e+07	3750.51	9.61421	1002.36	0.360825	0.59738	-1.40047	1.15405
Kastanozems	gully bottom	subsoil	Si	14	279997	267986	292008	271973	253820	310940	261987	301700	257787	309867	57120	39713.3	4.32745e+08	20802.5	7.42956	5559.71	0.429578	0.59738	-1.54198	1.15405
Kastanozems	gully bottom	subsoil	K	14	16400.2	15530.5	17269.8	15807.4	14521.3	18753.2	15268.1	17923.4	14936.2	18753.2	4231.91	2655.32	2.26861e+06	1506.19	9.184	402.546	0.529062	0.59738	-1.41201	1.15405
Kastanozems	gully bottom	subsoil	Ca	14	49122.4	32542.1	65702.8	64000	8928.57	87428.6	14928.6	71428.6	9142.86	77642.9	78500	56500	8.24632e+08	28716.4	58.4588	7674.78	-0.44889	0.59738	-1.59018	1.15405
Kastanozems	gully bottom	subsoil	Ti	14	3852.86	3734.26	3971.45	3750	3540	4200	3720	4080	3720	4140	660	360	42191.2	205.405	5.33124	54.8968	0.49862	0.59738	-1.16451	1.15405
Kastanozems	gully bottom	subsoil	Mn	14	510.161	471.852	548.47	480.282	441.549	658.451	464.789	573.239	449.296	588.732	216.901	108.451	4402.34	66.3501	13.0057	17.7328	1.04099	0.59738	0.0679846	1.15405
Kastanozems	gully bottom	subsoil	Fe	14	29895	27596.8	32193.2	27440	25060	35770	27230	34650	26600	35560	10710	7420	1.58432e+07	3980.35	13.3144	1063.79	0.596377	0.59738	-1.59985	1.15405
Kastanozems	gully bottom	subsoil	P	14	592.555	547.552	637.559	611.268	436.62	698.592	523.944	654.93	480.282	654.93	261.972	130.986	6075.24	77.9438	13.1538	20.8314	-0.656754	0.59738	-0.533153	1.15405
Kastanozems	gully bottom	subsoil	S	14	478.571	445.145	511.998	500	400	600	400	500	400	500	200	100	3351.65	57.8934	12.0971	15.4727	-0.0283166	0.59738	0.208986	1.15405
Kastanozems	gully bottom	subsoil	Cr	14	149.571	139.155	159.988	140	127	179	136	169	129	173	52	33	325.495	18.0415	12.0621	4.82178	0.447641	0.59738	-1.50676	1.15405
Kastanozems	gully bottom	subsoil	V	14	110.857	103.068	118.646	108.5	89	132	101	123	97	128	43	22	181.978	13.4899	12.1687	3.60533	0.184392	0.59738	-1.22494	1.15405
Kastanozems	gully bottom	subsoil	Co	14	13.7143	11.9981	15.4305	13.5	10	20	11	16	10	17	10	5	8.83516	2.9724	21.6738	0.794407	0.508409	0.59738	-0.26384	1.15405
Kastanozems	gully bottom	subsoil	Ni	14	56.8571	55.2107	58.5036	56.5	53	62	55	59	53	61	9	4	8.13187	2.85164	5.01545	0.762134	0.376739	0.59738	-0.789807	1.15405
Kastanozems	gully bottom	subsoil	Cu	14	27.3571	25.9869	28.7274	26.5	25	32	25	29	25	31	7	4	5.63187	2.37316	8.67472	0.634253	0.751495	0.59738	-0.635204	1.15405
Kastanozems	gully bottom	subsoil	Zn	14	70.5	66.5078	74.4922	68.5	58	81	65	78	65	79	23	13	47.8077	6.91431	9.80753	1.84793	0.083891	0.59738	-0.997865	1.15405
Kastanozems	gully bottom	subsoil	Rb	14	74.2857	69.8454	78.726	71.5	63	86	68	83	67	85	23	15	59.1429	7.69044	10.3525	2.05536	0.409351	0.59738	-1.36632	1.15405
Kastanozems	gully bottom	subsoil	Sr	14	211.643	184.198	239.087	239	142	264	156	249	145	256	122	93	2259.32	47.5323	22.4588	12.7036	-0.476974	0.59738	-1.74729	1.15405
Kastanozems	gully bottom	subsoil	Zr	14	290.429	260.611	320.246	265.5	219	378	252	350	246	359	159	98	2666.88	51.6418	17.7813	13.8019	0.51082	0.59738	-1.31137	1.15405
Kastanozems	gully bottom	subsoil	Ba	14	413.571	390.169	436.974	406.5	350	491	396	451	350	463	141	55	1642.88	40.5324	9.80059	10.8328	0.239949	0.59738	-0.185095	1.15405
Kastanozems	gully bottom	subsoil	Th	14	8.35714	6.62341	10.0909	8.5	5	13	5	11	5	12	8	6	9.01648	3.00275	35.9303	0.802518	0.0556062	0.59738	-1.68364	1.15405
Kastanozems	gully bottom	subsoil	Y	14	29.2143	26.9363	31.4923	28.5	25	36	25	32	25	35	11	7	15.5659	3.94537	13.5049	1.05444	0.471673	0.59738	-1.18497	1.15405
Kastanozems	gully bottom	subsoil	Nb	14	12.5714	11.9029	13.24	12	11	15	12	13	11	14	4	1	1.34066	1.15787	9.21032	0.309453	0.66544	0.59738	-0.0244558	1.15405
Kastanozems	gully bottom	subsoil	Pb	14	19.4286	17.3197	21.5375	19.5	14	26	16	22	15	23	12	6	13.3407	3.65249	18.7996	0.976168	0.128774	0.59738	-1.14507	1.15405
Kastanozems	gully bottom	subsoil	Cl	14	163.5	122.121	204.879	144	102	376	113	177	109	224	274	64	5136.12	71.6667	43.8328	19.1537	2.24274	0.59738	5.89911	1.15405
Kastanozems	gully bottom	subsoil	Li1	14	0.729213	0.55407	0.904356	0.8505	0.2905	1.1076	0.385	0.959	0.2945	1.027	0.8171	0.574	0.0920146	0.303339	41.5982	0.0810708	-0.440989	0.59738	-1.63597	1.15405
Kastanozems	gully bottom	subsoil	Be1	14	0.0579	0.0476576	0.0681424	0.07	0.035	0.0728	0.035	0.07	0.035	0.0728	0.0378	0.035	0.000314688	0.0177394	30.6381	0.00474106	-0.659577	0.59738	-1.83442	1.15405
Kastanozems	gully bottom	subsoil	B1	14	1.10054	0.881089	1.32	1.185	0.54	1.64	0.68	1.32	0.555	1.56	1.1	0.64	0.144464	0.380084	34.5361	0.101582	-0.372893	0.59738	-1.14518	1.15405
Kastanozems	gully bottom	subsoil	Na1	14	123.996	98.3315	149.661	129.69	68.61	199.087	83.36	154.68	68.61	191.069	130.477	71.32	1975.85	44.4506	35.8482	11.8799	0.274467	0.59738	-1.21298	1.15405
Kastanozems	gully bottom	subsoil	Mg1	14	1316.67	998.713	1634.63	1533.09	545.73	2049.57	798.045	1705.25	548.245	1978.14	1503.84	907.205	303259	550.69	41.8244	147.178	-0.319983	0.59738	-1.53976	1.15405
Kastanozems	gully bottom	subsoil	Al1	14	42.9056	38.7793	47.032	43.295	30.24	52.11	37.045	48.03	31.36	51.7	21.87	10.985	51.0743	7.14663	16.6566	1.91002	-0.431895	0.59738	-0.803814	1.15405
Kastanozems	gully bottom	subsoil	Si1	14	95.4549	90.751	100.159	93.62	86.06	117.13	90.47	99.66	86.6944	102.965	31.07	9.19	66.374	8.14702	8.53494	2.17738	1.45874	0.59738	2.88043	1.15405
Kastanozems	gully bottom	subsoil	P1	14	8.13999	4.87029	11.4097	8.56	0.45	16.81	1.77	13.6656	0.51	14.32	16.36	11.8956	32.0692	5.66297	69.5697	1.51349	-0.125705	0.59738	-1.38807	1.15405
Kastanozems	gully bottom	subsoil	S1	14	61.1263	34.726	87.5266	77.4876	3.585	113.52	5.15	104.94	4.06	112.268	109.935	99.79	2090.69	45.724	74.8026	12.2203	-0.251447	0.59738	-1.84072	1.15405
Kastanozems	gully bottom	subsoil	K1	14	211.082	178.294	243.87	185.555	146.734	349.955	172.94	245.805	169.57	293.895	203.221	72.865	3224.77	56.7871	26.9029	15.177	1.38386	0.59738	1.46809	1.15405
Kastanozems	gully bottom	subsoil	Ca1	14	39691.9	23901.4	55482.3	51783.5	3618.12	78491.1	4005.14	59957.2	3893.15	67415.7	74873	55952.1	7.47931e+08	27348.3	68.9016	7309.15	-0.36942	0.59738	-1.56767	1.15405
Kastanozems	gully bottom	subsoil	Ti1	14	0.618851	0.372025	0.865678	0.827	0.07	1.22616	0.07	0.994	0.07	1.011	1.15616	0.924	0.182749	0.427491	69.0782	0.114252	-0.321707	0.59738	-1.64725	1.15405
Kastanozems	gully bottom	subsoil	V1	14	0.132721	0.0795803	0.185863	0.162	0.0125	0.285	0.0125	0.195	0.0125	0.22048	0.2725	0.1825	0.00847097	0.0920379	69.3467	0.0245982	-0.249333	0.59738	-1.24596	1.15405
Kastanozems	gully bottom	subsoil	Cr1	14	0.337559	0.252658	0.422459	0.3845	0.1465	0.598	0.1725	0.45032	0.1555	0.468	0.4515	0.27782	0.0216221	0.147044	43.5612	0.0392993	-0.0449413	0.59738	-1.21715	1.15405
Kastanozems	gully bottom	subsoil	Mn1	14	69.5416	58.5132	80.57	67.4526	40.876	95.252	54.662	87.542	41.591	92.392	54.376	32.88	364.835	19.1006	27.4665	5.10486	-0.0972449	0.59738	-1.52527	1.15405
Kastanozems	gully bottom	subsoil	Fe1	14	2.39414	0.895225	3.89306	1.7508	0	7.23	0	4.05	0	6.87	7.23	4.05	6.73951	2.59606	108.434	0.693825	0.732832	0.59738	-0.695323	1.15405
Kastanozems	gully bottom	subsoil	Co1	14	0.151824	0.124257	0.179391	0.1632	0.084	0.25064	0.1085	0.176	0.088	0.2	0.16664	0.0675	0.00227958	0.0477449	31.4475	0.0127604	0.309123	0.59738	-0.26239	1.15405
Kastanozems	gully bottom	subsoil	Ni1	14	0.80122	0.683729	0.918711	0.759	0.58344	1.266	0.649	0.9035	0.596	1.142	0.68256	0.2545	0.0414077	0.203489	25.3974	0.0543847	1.20138	0.59738	0.905109	1.15405
Kastanozems	gully bottom	subsoil	Cu1	14	0.329781	0.231791	0.427772	0.32768	0.124	0.582	0.1585	0.488	0.1325	0.557	0.458	0.3295	0.0288033	0.169715	51.463	0.0453584	0.182336	0.59738	-1.49601	1.15405
Kastanozems	gully bottom	subsoil	Zn1	14	0.124017	-0.00290897	0.250943	0.02	0.01	0.64376	0.01	0.02	0.01	0.48048	0.63376	0.01	0.0483253	0.21983	177.258	0.0587521	1.72066	0.59738	1.44592	1.15405
Kastanozems	gully bottom	subsoil	Sr1	14	103.91	69.3624	138.457	138.411	23.008	176.546	33.653	152.556	23.173	155.996	153.538	118.903	3580.2	59.8347	57.5833	15.9915	-0.426648	0.59738	-1.79179	1.15405
Kastanozems	gully bottom	subsoil	Ba1	14	48.7598	44.4477	53.0719	51.3435	34.279	58.148	47.6507	53.7659	36.564	54.568	23.869	6.1152	55.7762	7.46835	15.3166	1.996	-1.04857	0.59738	-0.0881452	1.15405
Kastanozems	gully bottom	subsoil	Cd1	14	0.0522643	0.0403315	0.064197	0.058	0.018	0.077	0.0305	0.069	0.018	0.07176	0.059	0.0385	0.000427123	0.020667	39.5432	0.00552348	-0.713615	0.59738	-1.00166	1.15405
Kastanozems	gully bottom	subsoil	Pb1	14	0.617151	0.419445	0.814858	0.7745	0.1655	1.07328	0.2455	0.897	0.1695	1.007	0.90778	0.6515	0.117251	0.342419	55.4838	0.0915153	-0.246327	0.59738	-1.80746	1.15405
Kastanozems	gully bottom	subsoil	Li2	14	0.126966	0.0609035	0.193028	0.1067	0.0325	0.47812	0.048	0.156	0.044	0.193	0.44562	0.108	0.0130912	0.114417	90.1163	0.0305792	2.43127	0.59738	7.21783	1.15405
Kastanozems	gully bottom	subsoil	Be2	14	0.0447786	0.0370417	0.0525154	0.0536	0.0275	0.055	0.0275	0.055	0.0275	0.055	0.0275	0.0275	0.000179557	0.0133999	29.9248	0.00358127	-0.652721	0.59738	-1.83625	1.15405
Kastanozems	gully bottom	subsoil	B2	14	0.00142857	-0.00165767	0.00451481	0	0	0.02	0	0	0	0	0.02	0	2.85714e-05	0.00534522	374.166	0.00142857	3.74166	0.59738	14	1.15405
Kastanozems	gully bottom	subsoil	Na2	14	0			0	0	0	0	0	0	0	0	0	0	0	0	0
Kastanozems	gully bottom	subsoil	Mg2	14	41.7082	12.1425	71.2739	33.435	0	192.29	0	57.03	0	83.74	192.29	57.03	2622.09	51.2064	122.773	13.6855	2.11406	0.59738	5.62534	1.15405
Kastanozems	gully bottom	subsoil	Al2	14	76.5483	62.758	90.3386	69.175	41.4512	116.515	56.66	97.895	46.58	107.09	75.0638	41.235	570.454	23.8842	31.2014	6.38332	0.220595	0.59738	-1.27346	1.15405
Kastanozems	gully bottom	subsoil	Si2	14	31.2283	25.1545	37.302	33.6775	7.4056	44.4	27.09	38.24	13.8852	42.33	36.9944	11.15	110.658	10.5194	33.6856	2.81144	-1.0798	0.59738	0.851511	1.15405
Kastanozems	gully bottom	subsoil	P2	14	6.64109	4.11084	9.17133	6.3625	0.295	15.03	3.4508	10.76	1.11	11.01	14.735	7.3092	19.2043	4.38227	65.9872	1.17121	0.260934	0.59738	-0.693327	1.15405
Kastanozems	gully bottom	subsoil	S2	14	12.5405	7.46038	17.6206	12.91	0.8	27.14	3.345	16.0248	2.965	26.11	26.34	12.6798	77.4136	8.7985	70.1607	2.3515	0.373099	0.59738	-0.927588	1.15405
Kastanozems	gully bottom	subsoil	K2	14	20.6133	14.1136	27.113	20.455	0	42.12	14.18	27.605	3.9364	31.39	42.12	13.425	126.723	11.2571	54.6111	3.0086	-0.130587	0.59738	0.0263141	1.15405
Kastanozems	gully bottom	subsoil	Ca2	14	1540.51	676.356	2404.66	874.038	0	4647.86	354.23	2108.15	141.82	4126.44	4647.86	1753.92	2.24002e+06	1496.67	97.1543	400.002	1.00951	0.59738	0.00571711	1.15405
Kastanozems	gully bottom	subsoil	Ti2	14	1.08936	0.906559	1.27217	1.14612	0.646	1.58384	0.77	1.299	0.65	1.476	0.93784	0.529	0.10024	0.316607	29.0635	0.0846168	-0.162869	0.59738	-1.28711	1.15405
Kastanozems	gully bottom	subsoil	V2	14	3.37656	2.99826	3.75487	3.40075	2.30888	4.2925	2.668	3.995	2.568	4.0595	1.98362	1.327	0.429294	0.655205	19.4045	0.175111	-0.225215	0.59738	-1.3955	1.15405
Kastanozems	gully bottom	subsoil	Cr2	14	0.00282143	-0.00129819	0.00694104	0	0	0.025	0	0.0005	0	0.012	0.025	0.0005	5.0908e-05	0.00713498	252.885	0.0019069	2.82775	0.59738	7.95078	1.15405
Kastanozems	gully bottom	subsoil	Mn2	14	137.467	92.5812	182.353	101.426	49.2597	270.851	77.961	206.011	63.6029	257.455	221.591	128.05	6043.62	77.7407	56.5521	20.7771	0.631335	0.59738	-1.25275	1.15405
Kastanozems	gully bottom	subsoil	Fe2	14	90.5151	73.3851	107.645	77.41	59.9884	155.9	69.56	117.35	65.0736	136.255	95.9116	47.79	880.221	29.6685	32.7774	7.92924	1.1905	0.59738	0.258051	1.15405
Kastanozems	gully bottom	subsoil	Co2	14	2.53425	1.79088	3.27761	1.865	0.9836	4.7555	1.544	3.757	1.44936	4.6165	3.7719	2.213	1.65759	1.28747	50.803	0.344092	0.661526	0.59738	-1.14809	1.15405
Kastanozems	gully bottom	subsoil	Ni2	14	2.80057	1.82883	3.7723	1.8815	0.91656	5.628	1.415	4.4265	1.33	5.494	4.71144	3.0115	2.83248	1.683	60.0949	0.4498	0.628292	0.59738	-1.31774	1.15405
Kastanozems	gully bottom	subsoil	Cu2	14	3.13743	2.39953	3.87534	2.541	1.866	5.1935	2.067	4.501	1.86664	4.898	3.3275	2.434	1.63332	1.27801	40.7344	0.341564	0.581765	0.59738	-1.52478	1.15405
Kastanozems	gully bottom	subsoil	Zn2	14	0.37768	0.228097	0.527263	0.38	0	0.76	0.178	0.56	0	0.69	0.76	0.382	0.0671173	0.25907	68.5951	0.0692394	-0.275706	0.59738	-1.11931	1.15405
Kastanozems	gully bottom	subsoil	Sr2	14	0			0	0	0	0	0	0	0	0	0	0	0	0	0
Kastanozems	gully bottom	subsoil	Ba2	14	3.51067	2.12444	4.8969	3.802	0	7.112	1.101	4.982	0	6.332	7.112	3.881	5.76428	2.40089	68.3884	0.641665	-0.350309	0.59738	-1.03185	1.15405
Kastanozems	gully bottom	subsoil	Cd2	14	0.01745	0.0089919	0.0259081	0.0139	0	0.045	0.007	0.0305	0	0.041	0.045	0.0235	0.000214594	0.014649	83.9486	0.00391512	0.73003	0.59738	-0.635929	1.15405
Kastanozems	gully bottom	subsoil	Pb2	14	1.69213	1.48707	1.8972	1.585	0.99672	2.225	1.543	1.9625	1.28216	2.116	1.22828	0.4195	0.126141	0.355163	20.9891	0.0949213	-0.221121	0.59738	-0.541554	1.15405
Kastanozems	gully bottom	subsoil	Li3	14	1.406	1.22633	1.58567	1.33081	1.0424	1.995	1.19	1.618	1.068	1.96	0.9526	0.428	0.0968334	0.311181	22.1323	0.0831665	0.766356	0.59738	-0.39289	1.15405
Kastanozems	gully bottom	subsoil	Be3	14	0.151993	0.073697	0.230289	0.055	0.0522	0.364	0.055	0.296	0.0522	0.364	0.3118	0.241	0.0183886	0.135605	89.2178	0.0362419	0.749476	0.59738	-1.55899	1.15405
Kastanozems	gully bottom	subsoil	B3	14	0.590243	0.346844	0.833642	0.75	0	1.11	0	0.85	0	1.0924	1.11	0.85	0.17771	0.421556	71.4208	0.112666	-0.532303	0.59738	-1.28122	1.15405
Kastanozems	gully bottom	subsoil	Na3	14	1.47786	-1.71486	4.67057	0	0	20.69	0	0	0	0	20.69	0	30.5769	5.52964	374.166	1.47786	3.74166	0.59738	14	1.15405
Kastanozems	gully bottom	subsoil	Mg3	14	1858.5	1383.38	2333.61	2000.23	639.675	2931.59	948.165	2606.45	776.61	2728.66	2291.92	1658.28	677125	822.876	44.2764	219.923	-0.279333	0.59738	-1.57778	1.15405
Kastanozems	gully bottom	subsoil	Al3	14	2315.08	1986.26	2643.9	2022.7	1747.2	3419.79	1859.95	2890.8	1788.16	3195.66	1672.59	1030.85	324330	569.5	24.5996	152.205	0.864197	0.59738	-0.736349	1.15405
Kastanozems	gully bottom	subsoil	Si3	14	972.45	907.441	1037.46	979.673	789.44	1136.84	896.688	1055.62	820.015	1131.09	347.4	158.937	12676.9	112.592	11.5781	30.0914	-0.0195373	0.59738	-1.02627	1.15405
Kastanozems	gully bottom	subsoil	P3	14	255.954	215.571	296.337	287.572	119.9	332.01	200.66	314.97	139.12	319.876	212.11	114.31	4891.74	69.941	27.3256	18.6925	-0.928587	0.59738	-0.455755	1.15405
Kastanozems	gully bottom	subsoil	S3	14	31.3365	22.5057	40.1673	36.146	6.4	55.499	16.765	42.96	8.77	44.275	49.099	26.195	233.922	15.2945	48.8073	4.08763	-0.446236	0.59738	-0.935893	1.15405
Kastanozems	gully bottom	subsoil	K3	14	109.795	95.9796	123.611	109.424	73.3264	170.775	95.475	116.58	82	134.975	97.4486	21.105	572.539	23.9278	21.7931	6.39497	1.06753	0.59738	2.46346	1.15405
Kastanozems	gully bottom	subsoil	Ca3	14	5606.23	3525.1	7687.36	5207.93	924.07	11768.2	2620.44	7903.3	999.5	11277.5	10844.1	5282.86	1.29919e+07	3604.42	64.2931	963.322	0.28309	0.59738	-0.865824	1.15405
Kastanozems	gully bottom	subsoil	Ti3	14	3.00193	2.69332	3.31055	2.95804	2.07	3.963	2.69	3.4	2.331	3.671	1.893	0.71	0.285697	0.534506	17.8054	0.142853	0.0846002	0.59738	-0.475036	1.15405
Kastanozems	gully bottom	subsoil	V3	14	12.3967	11.4318	13.3616	12.3785	10.008	15.6695	11.008	13.4775	10.108	14.367	5.6615	2.4695	2.79296	1.67121	13.4811	0.446651	0.287942	0.59738	-0.494302	1.15405
Kastanozems	gully bottom	subsoil	Cr3	14	2.49123	2.10281	2.87964	2.1405	1.75968	3.6075	1.925	2.9435	1.812	3.5145	1.84782	1.0185	0.452545	0.672715	27.0034	0.179791	0.622987	0.59738	-1.25397	1.15405
Kastanozems	gully bottom	subsoil	Mn3	14	179.012	157.535	200.488	165.685	136.929	239.101	149.21	213.966	142.33	235.421	102.172	64.756	1383.55	37.1962	20.7786	9.94109	0.599645	0.59738	-1.26223	1.15405
Kastanozems	gully bottom	subsoil	Fe3	14	1087.68	933.621	1241.74	1056.64	778.82	1536.97	854.39	1218.88	785.158	1492.3	758.15	364.49	71193.7	266.821	24.5313	71.311	0.588943	0.59738	-0.957703	1.15405
Kastanozems	gully bottom	subsoil	Co3	14	3.46846	3.08139	3.85553	3.176	2.6736	4.6815	2.98936	4.0215	2.812	4.576	2.0079	1.03214	0.449419	0.670387	19.3281	0.179169	0.6633	0.59738	-0.924815	1.15405
Kastanozems	gully bottom	subsoil	Ni3	14	6.69249	5.20575	8.17924	5.0215	4.33656	11.618	4.90736	9.324	4.394	10.0665	7.28144	4.41664	6.63046	2.57497	38.4755	0.688189	0.784327	0.59738	-1.12256	1.15405
Kastanozems	gully bottom	subsoil	Cu3	14	5.2665	4.29493	6.23808	4.356	3.33264	7.6875	4.003	7.1875	3.702	7.609	4.35486	3.1845	2.83158	1.68273	31.9515	0.449728	0.542004	0.59738	-1.71006	1.15405
Kastanozems	gully bottom	subsoil	Zn3	14	4.31091	3.52554	5.09629	3.76	2.62952	6.81	3.398	5.17	2.69624	6.41	4.18048	1.772	1.85023	1.36023	31.5532	0.363537	0.635963	0.59738	-0.825023	1.15405
Kastanozems	gully bottom	subsoil	Sr3	14	12.1895	7.17967	17.1993	9.617	5.53	38.59	7.095	12.552	6.582	19.5618	33.06	5.457	75.2869	8.6768	71.1825	2.31897	2.47281	0.59738	6.85815	1.15405
Kastanozems	gully bottom	subsoil	Ba3	14	23.1719	19.088	27.2558	20.7396	15.2931	35.38	17.451	27.935	15.381	34.925	20.0869	10.484	50.0288	7.0731	30.5245	1.89037	0.71425	0.59738	-0.870167	1.15405
Kastanozems	gully bottom	subsoil	Cd3	14	0.0768929	0.0644927	0.089293	0.074	0.04756	0.115	0.064	0.093	0.05024	0.1135	0.06744	0.029	0.000461242	0.0214765	27.9305	0.00573985	0.510444	0.59738	-0.608924	1.15405
Kastanozems	gully bottom	subsoil	Pb3	14	4.63121	4.21762	5.04479	4.3985	3.58672	5.7045	4.043	5.4925	3.92216	5.595	2.11778	1.4495	0.513099	0.716309	15.467	0.191442	0.36185	0.59738	-1.43294	1.15405
Kastanozems	gully bottom	subsoil	Na4	14	8122.72	7721.47	8523.96	8383.87	7122.58	9570.97	7493.55	8532.26	7345.16	8680.65	2448.39	1038.71	482932	694.933	8.55543	185.729	0.307554	0.59738	-0.388267	1.15405
Kastanozems	gully bottom	subsoil	Mg4	14	7921.86	7300.22	8543.51	7402.48	6750.22	9856.53	7084.58	8839.15	6754.26	9529.69	3106.31	1754.57	1.1592e+06	1076.66	13.591	287.75	0.628317	0.59738	-1.12008	1.15405
Kastanozems	gully bottom	subsoil	Al4	14	36575.5	34722.7	38428.3	35473.5	31367.4	41124.7	34259.7	40292.1	33374.1	40902.1	9757.3	6032.39	1.02973e+07	3208.95	8.77349	857.627	0.264064	0.59738	-1.32645	1.15405
Kastanozems	gully bottom	subsoil	Si4	14	278898	266929	290866	270816	252718	309801	261070	300511	256862	308728	57082.8	39441.1	4.29664e+08	20728.3	7.43224	5539.88	0.431417	0.59738	-1.53656	1.15405
Kastanozems	gully bottom	subsoil	K4	14	16058.8	15230.6	16887	15485.7	14297.3	18365.5	14997.2	17463.1	14677.8	18265.6	4068.24	2465.94	2.0575e+06	1434.4	8.93215	383.36	0.542209	0.59738	-1.38702	1.15405
Kastanozems	gully bottom	subsoil	Ca4	14	3412.1	1816.84	5007.37	3373.27	0	9645.07	423.561	4463.09	0	6596.03	9645.07	4039.53	7.63377e+06	2762.93	80.9743	738.424	0.580609	0.59738	0.591422	1.15405
Kastanozems	gully bottom	subsoil	Ti4	14	3848.15	3729.04	3967.25	3744.65	3534.16	4195.9	3714.33	4075.88	3714.17	4137.19	661.749	361.547	42554.4	206.287	5.36069	55.1326	0.497704	0.59738	-1.17106	1.15405
Kastanozems	gully bottom	subsoil	Mn4	14	124.14	100.428	147.853	133.841	34.3349	184.608	98.7882	147.085	70.176	175.964	150.273	48.297	1686.65	41.0688	33.0826	10.9761	-0.697524	0.59738	0.386625	1.15405
Kastanozems	gully bottom	subsoil	Fe4	14	28714.4	26540.4	30888.5	26459.3	24212.7	34273.3	26006.9	33009	25575.8	34160.1	10060.6	7002.05	1.4178e+07	3765.37	13.1132	1006.34	0.577558	0.59738	-1.63219	1.15405
Kastanozems	gully bottom	subsoil	P4	14	321.82	286.292	357.348	344.907	189.274	386.171	278.002	373.859	231.686	382.399	196.897	95.8571	3786.31	61.533	19.1203	16.4454	-0.983911	0.59738	0.00321625	1.15405
Kastanozems	gully bottom	subsoil	S4	14	373.568	328.896	418.241	381.457	222.58	482.67	320.6	435.298	241.08	460.33	260.09	114.698	5986.22	77.3707	20.7113	20.6782	-0.664725	0.59738	-0.100708	1.15405
Kastanozems	gully bottom	subsoil	Cr4	14	146.798	136.698	156.898	137.527	124.946	175.256	133.759	165.91	126.587	169.397	50.3097	32.1505	306.014	17.4932	11.9165	4.67527	0.449298	0.59738	-1.4949	1.15405
Kastanozems	gully bottom	subsoil	V4	14	94.9511	87.7499	102.152	93.5385	75.8411	113.877	86.861	107.448	79.693	110.518	38.0364	20.5865	155.555	12.4722	13.1354	3.33333	0.0807523	0.59738	-1.31114	1.15405
Kastanozems	gully bottom	subsoil	Co4	14	7.11858	5.30202	8.93514	6.89825	0	11.9635	5.71	9.088	3.643	11.256	11.9635	3.378	9.89858	3.1462	44.197	0.840858	-0.54548	0.59738	0.789256	1.15405
Kastanozems	gully bottom	subsoil	Ni4	14	46.5629	45.0853	48.0404	47.1735	40.612	49.6626	45.975	47.928	41.916	49.626	9.05064	1.953	6.54858	2.55902	5.49584	0.683927	-1.29841	0.59738	1.64023	1.15405
Kastanozems	gully bottom	subsoil	Cu4	14	18.6234	17.6022	19.6447	19.2998	14.3555	20.774	17.749	19.4905	15.992	20.688	6.4185	1.7415	3.12841	1.76873	9.49735	0.472713	-1.20756	0.59738	1.47847	1.15405
Kastanozems	gully bottom	subsoil	Zn4	14	65.6912	62.2582	69.1243	63.551	54.6105	74.65	61.7138	71.95	60.88	73.2	20.0395	10.2362	35.3531	5.94585	9.05121	1.5891	0.0456466	0.59738	-0.828183	1.15405
Kastanozems	gully bottom	subsoil	Sr4	14	99.5025	90.273	108.732	94.447	75.4472	126.569	84.8445	114.305	80.6164	120.165	51.1223	29.46	255.524	15.9851	16.065	4.2722	0.241128	0.59738	-1.16176	1.15405
Kastanozems	gully bottom	subsoil	Ba4	14	338.579	315.2	361.958	332.739	277.572	409.95	315.371	380.11	277.707	394.15	132.378	64.7389	1639.51	40.4909	11.9591	10.8216	0.245542	0.59738	-0.647633	1.15405
Kastanozems	gully bottom	subsoil	Pb4	14	12.4881	10.6804	14.2958	13.1874	7.103	17.985	10.3433	14.864	8.576	15.4555	10.882	4.52072	9.80231	3.13086	25.0708	0.836758	-0.116124	0.59738	-0.858914	1.15405
Kastanozems	gully bottom	parent materials	1000-500	11	0			0	0	0	0	0	0	0	0	0	0	0	0	0
Kastanozems	gully bottom	parent materials	500-250	11	0			0	0	0	0	0	0	0	0	0	0	0	0	0
Kastanozems	gully bottom	parent materials	250-50	11	7.07879	4.80317	9.35441	6.1	3.1	14.8667	4.83333	8.66667	3.3	10.4	11.7667	3.83333	11.4738	3.38731	47.8515	1.02131	1.18924	0.660687	1.81689	1.27942
Kastanozems	gully bottom	parent materials	50-10	11	47.9667	45.6697	50.2636	48.2	39.8333	52.3333	46.4333	50.6333	45.6667	51.5	12.5	4.2	11.6898	3.41903	7.12793	1.03088	-1.23573	0.660687	2.52662	1.27942
Kastanozems	gully bottom	parent materials	10-5	11	10.7606	10.2732	11.248	10.7667	9.3	12.0667	10.3667	11.0667	10.2667	11.5667	2.76667	0.7	0.526404	0.725537	6.74253	0.218758	-0.169724	0.660687	1.12579	1.27942
Kastanozems	gully bottom	parent materials	5-1	11	25.7515	24.3439	27.1591	24.7333	23.1333	29.3333	24.2667	26.7667	24.1	29.2667	6.2	2.5	4.38986	2.0952	8.13622	0.631726	0.784971	0.660687	-0.488962	1.27942
Kastanozems	gully bottom	parent materials	<1	11	8.44242	7.56181	9.32304	8.13333	6.76667	11.3667	7.7	9.2	6.93333	9.53333	4.6	1.5	1.71824	1.31082	15.5266	0.395226	0.968514	0.660687	1.34327	1.27942
Kastanozems	gully bottom	parent materials	EC, µS/cm	11	243.827	196.169	291.486	209	177	410	193.6	290	191.5	316	233	96.4	5032.51	70.9402	29.0944	21.3893	1.47565	0.660687	1.88533	1.27942
Kastanozems	gully bottom	parent materials	pH	11	8.07	8.00591	8.13409	8.1	7.9	8.2	8	8.13	7.96	8.2	0.3	0.13	0.0091	0.0953939	1.18208	0.0287623	-0.3151	0.660687	-0.588423	1.27942
Kastanozems	gully bottom	parent materials	TOC,%	11	0.283236	0.253582	0.31289	0.282563	0.217367	0.373686	0.260802	0.308563	0.224962	0.317055	0.156319	0.0477609	0.00194841	0.0441408	15.5845	0.013309	0.430977	0.660687	0.652464	1.27942
Kastanozems	gully bottom	parent materials	LOI,%	11	11.2591	10.5536	11.9646	11.3	10.23	13.71	10.37	11.68	10.3	12.1	3.48	1.31	1.10275	1.05012	9.32685	0.316623	1.25582	0.660687	1.85036	1.27942
Kastanozems	gully bottom	parent materials	Na	11	8909.97	8620.66	9199.28	9051.61	8012.9	9422.58	8606.45	9274.19	8383.87	9274.19	1409.68	667.742	185458	430.648	4.83333	129.845	-0.97556	0.660687	0.339616	1.27942
Kastanozems	gully bottom	parent materials	Mg	11	11983.6	11700.8	12266.4	11820	11400	12720	11640	12300	11640	12600	1320	660	177185	420.934	3.51257	126.916	0.591802	0.660687	-0.653133	1.27942
Kastanozems	gully bottom	parent materials	Al	11	38220.6	37267.5	39173.8	37981.1	35310.8	39808.1	37594.6	39667.6	36681.1	39702.7	4497.3	2072.97	2.01289e+06	1418.77	3.71204	427.774	-0.727079	0.660687	0.114356	1.27942
Kastanozems	gully bottom	parent materials	Si	11	280407	274860	285954	279720	262920	291667	276407	287420	273653	289193	28746.7	11013.3	6.81697e+07	8256.5	2.94447	2489.43	-0.68016	0.660687	0.635457	1.27942
Kastanozems	gully bottom	parent materials	K	11	16618.4	16100.8	17136	16595.7	15102.1	17591.5	15931.9	17425.5	15931.9	17425.5	2489.36	1493.62	593653	770.489	4.63636	232.311	-0.557036	0.660687	-0.245109	1.27942
Kastanozems	gully bottom	parent materials	Ca	11	53000	47300.4	58699.6	51214.3	41928.6	72928.6	46857.1	57142.9	46857.1	57642.9	31000	10285.7	7.19786e+07	8484.02	16.0076	2558.03	1.20748	0.660687	2.14806	1.27942
Kastanozems	gully bottom	parent materials	Ti	11	3834.55	3753.02	3916.07	3840	3660	4020	3720	3960	3720	3960	360	240	14727.3	121.356	3.16481	36.5902	0.061527	0.660687	-1.4884	1.27942
Kastanozems	gully bottom	parent materials	Mn	11	515.493	495.832	535.154	511.268	472.535	573.239	495.775	534.507	488.028	550	100.704	38.7324	856.477	29.2656	5.67721	8.82392	0.608968	0.660687	0.0776502	1.27942
Kastanozems	gully bottom	parent materials	Fe	11	28197.3	27209.5	29185	28000	25970	30030	26810	29820	26460	29890	4060	3010	2.1617e+06	1470.27	5.21424	443.304	-0.0518583	0.660687	-1.49303	1.27942
Kastanozems	gully bottom	parent materials	P	11	575.544	549.912	601.177	567.606	523.944	654.93	567.606	611.268	523.944	611.268	130.986	43.662	1455.77	38.1546	6.6293	11.504	0.690239	0.660687	0.779478	1.27942
Kastanozems	gully bottom	parent materials	S	11	454.545	408.355	500.736	400	400	600	400	500	400	500	200	100	4727.27	68.7552	15.1261	20.7305	0.932331	0.660687	0.0813609	1.27942
Kastanozems	gully bottom	parent materials	Cr	11	143	133.386	152.614	140	123	165	133	154	125	163	42	21	204.8	14.3108	10.0076	4.31488	0.210928	0.660687	-1.1189	1.27942
Kastanozems	gully bottom	parent materials	V	11	106.273	102.592	109.953	106	100	119	102	109	101	110	19	7	30.0182	5.47889	5.15549	1.65195	1.18396	0.660687	1.84691	1.27942
Kastanozems	gully bottom	parent materials	Co	11	14	12.7253	15.2747	14	11	18	13	15	12	16	7	2	3.6	1.89737	13.5526	0.572078	0.644168	0.660687	1.09568	1.27942
Kastanozems	gully bottom	parent materials	Ni	11	54.8182	53.7425	55.8938	54	53	58	54	56	53	57	5	2	2.56364	1.60114	2.92081	0.482761	0.894755	0.660687	0.0387304	1.27942
Kastanozems	gully bottom	parent materials	Cu	11	25.2727	23.9948	26.5506	26	22	27	24	27	22	27	5	3	3.61818	1.90215	7.5265	0.57352	-0.902619	0.660687	-0.410175	1.27942
Kastanozems	gully bottom	parent materials	Zn	11	69	66.5408	71.4592	68	65	75	66	73	66	74	10	7	13.4	3.6606	5.30522	1.10371	0.598004	0.660687	-1.33437	1.27942
Kastanozems	gully bottom	parent materials	Rb	11	74.4545	71.9165	76.9926	74	68	79	72	79	70	79	11	7	14.2727	3.77793	5.07414	1.13909	-0.200966	0.660687	-0.994458	1.27942
Kastanozems	gully bottom	parent materials	Sr	11	237.545	231.134	243.957	238	223	259	230	241	229	245	36	11	91.0727	9.5432	4.01742	2.87738	0.862595	0.660687	1.78047	1.27942
Kastanozems	gully bottom	parent materials	Zr	11	278.545	264.744	292.347	281	238	311	264	294	256	298	73	30	422.073	20.5444	7.3756	6.19437	-0.50433	0.660687	0.286112	1.27942
Kastanozems	gully bottom	parent materials	Ba	11	418.727	406.22	431.235	421	368	439	415	430	414	430	71	15	346.618	18.6177	4.44626	5.61344	-2.23376	0.660687	6.26858	1.27942
Kastanozems	gully bottom	parent materials	Th	11	8.63636	7.15616	10.1166	9	5	11	7	11	5	11	6	4	4.85455	2.2033	25.5119	0.664321	-0.668614	0.660687	-0.633408	1.27942
Kastanozems	gully bottom	parent materials	Y	11	28.5455	26.567	30.5239	29	25	34	26	31	25	32	9	5	8.67273	2.94495	10.3167	0.887936	0.46082	0.660687	-0.598034	1.27942
Kastanozems	gully bottom	parent materials	Nb	11	12.5455	11.9944	13.0965	13	11	14	12	13	12	13	3	1	0.672727	0.8202	6.53782	0.247299	-0.175743	0.660687	0.187485	1.27942
Kastanozems	gully bottom	parent materials	Pb	11	17.8182	15.5937	20.0426	17	12	23	16	21	14	21	11	5	10.9636	3.31114	18.5829	0.998346	-0.168786	0.660687	-0.610188	1.27942
Kastanozems	gully bottom	parent materials	Cl	11	137.545	113.209	161.882	142	70	193	117	168	100	169	123	51	1312.27	36.2253	26.337	10.9223	-0.329481	0.660687	-0.416058	1.27942
Kastanozems	gully bottom	parent materials	Li1	11	0.914516	0.869203	0.95983	0.899	0.831	1.013	0.846	0.982	0.846	1.00568	0.182	0.136	0.00454943	0.0674495	7.37542	0.0203368	0.26123	0.660687	-1.59558	1.27942
Kastanozems	gully bottom	parent materials	Be1	11	0.0702545	0.0696874	0.0708217	0.07	0.07	0.0728	0.07	0.07	0.07	0.07	0.0028	0	7.12727e-07	0.000844232	1.20168	0.000254545	3.31662	0.660687	11	1.27942
Kastanozems	gully bottom	parent materials	B1	11	1.55971	1.34804	1.77138	1.43	1.31	2.2	1.37	1.57	1.34	2.16	0.89	0.2	0.0992721	0.315075	20.2009	0.0949986	1.7017	0.660687	1.54312	1.27942
Kastanozems	gully bottom	parent materials	Na1	11	171.275	151.711	190.839	165.06	140.35	246.66	156.34	185.92	146.23	190.61	106.31	29.58	848.072	29.1217	17.0029	8.78051	1.90676	0.660687	4.47481	1.27942
Kastanozems	gully bottom	parent materials	Mg1	11	2048.89	1772.49	2325.28	2032.72	1360.93	2727.79	1800.76	2482.19	1645.86	2578.14	1366.86	681.43	169265	411.419	20.0801	124.047	0.216093	0.660687	-0.434986	1.27942
Kastanozems	gully bottom	parent materials	Al1	11	50.1714	45.2807	55.062	49.68	39.32	63.8352	43.34	54.69	43.1	56.56	24.5152	11.35	52.9955	7.2798	14.5099	2.19494	0.288354	0.660687	-0.445371	1.27942
Kastanozems	gully bottom	parent materials	Si1	11	95.9318	89.4019	102.462	95.46	80.27	114.14	88.96	99.67	83.46	106.71	33.87	10.71	94.4762	9.71989	10.1321	2.93066	0.167573	0.660687	0.161074	1.27942
Kastanozems	gully bottom	parent materials	P1	11	16.3232	11.6382	21.0082	14.94	8.54	32.99	10.29	20.43	8.99	20.94	24.45	10.14	48.6328	6.97372	42.7228	2.10266	1.32466	0.660687	2.49227	1.27942
Kastanozems	gully bottom	parent materials	S1	11	97.2555	86.0189	108.492	104.01	67.76	117.33	85.31	112.24	75.23	114.55	49.57	26.93	279.754	16.7258	17.1978	5.04303	-0.540372	0.660687	-1.00362	1.27942
Kastanozems	gully bottom	parent materials	K1	11	188.2	178.479	197.922	189.74	163.02	209.955	177.79	196.17	167.61	205.48	46.9352	18.38	209.405	14.4708	7.68905	4.36312	-0.381419	0.660687	-0.346055	1.27942
Kastanozems	gully bottom	parent materials	Ca1	11	43898.7	38416.4	49381	43578.2	32763	62677.5	39113.2	48089.2	34179	49745.4	29914.4	8976.04	6.65945e+07	8160.55	18.5895	2460.5	0.997903	0.660687	2.06966	1.27942
Kastanozems	gully bottom	parent materials	Ti1	11	0.676822	0.585955	0.767689	0.693	0.483	0.969	0.601	0.751	0.5	0.768	0.486	0.15	0.0182946	0.135257	19.9842	0.0407817	0.624832	0.660687	1.22228	1.27942
Kastanozems	gully bottom	parent materials	V1	11	0.130775	0.117321	0.144228	0.13	0.105	0.171	0.113	0.146	0.113	0.154	0.066	0.033	0.000401015	0.0200254	15.3129	0.00603787	0.759559	0.660687	-0.0093998	1.27942
Kastanozems	gully bottom	parent materials	Cr1	11	0.411964	0.377687	0.44624	0.424	0.328	0.494	0.372	0.441	0.345	0.459	0.166	0.069	0.00260321	0.0510217	12.385	0.0153836	-0.279441	0.660687	-0.738751	1.27942
Kastanozems	gully bottom	parent materials	Mn1	11	87.7732	77.6333	97.9132	88.582	61.632	108.272	75.182	102.102	72.322	103.002	46.64	26.92	227.814	15.0935	17.196	4.55086	-0.27069	0.660687	-1.15548	1.27942
Kastanozems	gully bottom	parent materials	Fe1	11	5.73971	3.64186	7.83756	5.34	1.29	10.33	3.36	9.32	2.59	10.3168	9.04	5.96	9.75117	3.12269	54.405	0.941525	0.39274	0.660687	-1.10531	1.27942
Kastanozems	gully bottom	parent materials	Co1	11	0.172793	0.134822	0.210763	0.168	0.103	0.273	0.119	0.225	0.119	0.249	0.17	0.106	0.00319445	0.0565195	32.7094	0.0170413	0.5865	0.660687	-0.835315	1.27942
Kastanozems	gully bottom	parent materials	Ni1	11	0.594316	0.546444	0.642188	0.605	0.481	0.702	0.526	0.649	0.517	0.685	0.221	0.123	0.00507775	0.0712583	11.99	0.0214852	-0.0522597	0.660687	-1.02054	1.27942
Kastanozems	gully bottom	parent materials	Cu1	11	0.585505	0.504067	0.666944	0.565	0.471	0.87256	0.48	0.617	0.48	0.728	0.40156	0.137	0.0146948	0.121222	20.7038	0.0365498	1.52134	0.660687	2.34158	1.27942
Kastanozems	gully bottom	parent materials	Zn1	11	0.191436	0.0252425	0.35763	0.02	0.02	0.649	0.02	0.481	0.02	0.492	0.629	0.461	0.0611981	0.247382	129.224	0.0745886	0.932537	0.660687	-0.956277	1.27942
Kastanozems	gully bottom	parent materials	Sr1	11	132.655	121.856	143.454	133.496	110.496	167.776	120.746	140.677	112.026	144.106	57.28	19.9306	258.406	16.075	12.1179	4.8468	0.712189	0.660687	1.29411	1.27942
Kastanozems	gully bottom	parent materials	Ba1	11	53.9844	50.8423	57.1265	51.228	49.198	63.4587	50.508	58.958	50.478	59.268	14.2607	8.45	21.8753	4.6771	8.6638	1.4102	1.02863	0.660687	-0.151469	1.27942
Kastanozems	gully bottom	parent materials	Cd1	11	0.0572218	0.0507608	0.0636828	0.061	0.044	0.069	0.044	0.06344	0.044	0.069	0.025	0.01944	9.24932e-05	0.00961734	16.8071	0.00289974	-0.460636	0.660687	-1.31165	1.27942
Kastanozems	gully bottom	parent materials	Pb1	11	0.7972	0.730529	0.863871	0.787	0.643	0.965	0.694	0.88	0.677	0.8892	0.322	0.186	0.00984884	0.0992413	12.4487	0.0299224	-0.00260669	0.660687	-0.707069	1.27942
Kastanozems	gully bottom	parent materials	Li2	11	0.112909	0.0473559	0.178462	0.075	0	0.349	0.06	0.166	0.026	0.2	0.349	0.106	0.00952129	0.0975771	86.4209	0.0294206	1.50842	0.660687	2.73243	1.27942
Kastanozems	gully bottom	parent materials	Be2	11	0.0547455	0.0541783	0.0553126	0.055	0.0522	0.055	0.055	0.055	0.055	0.055	0.0028	0	7.12727e-07	0.000844232	1.5421	0.000254545	-3.31662	0.660687	11	1.27942
Kastanozems	gully bottom	parent materials	B2	11	0			0	0	0	0	0	0	0	0	0	0	0	0	0
Kastanozems	gully bottom	parent materials	Na2	11	0			0	0	0	0	0	0	0	0	0	0	0	0	0
Kastanozems	gully bottom	parent materials	Mg2	11	71.4336	-3.09616	145.963	0	0	316.37	0	142.23	0	215.38	316.37	142.23	12307.4	110.939	155.304	33.4493	1.39164	0.660687	0.963506	1.27942
Kastanozems	gully bottom	parent materials	Al2	11	58.8204	52.9585	64.6823	57.96	45.46	72.86	51.75	65.87	46.6448	67.63	27.4	14.12	76.135	8.72554	14.8342	2.63085	-0.111974	0.660687	-0.849835	1.27942
Kastanozems	gully bottom	parent materials	Si2	11	31.6027	23.3165	39.8889	31.12	12.52	53.55	19.58	43.59	18.24	44.17	41.03	24.01	152.131	12.3342	39.0288	3.71889	0.199344	0.660687	-0.487955	1.27942
Kastanozems	gully bottom	parent materials	P2	11	21.8041	15.0204	28.5877	21.9	8.93	43.64	13.3048	29.56	11.7	29.82	34.71	16.2552	101.962	10.0976	46.3107	3.04455	0.838578	0.660687	0.821082	1.27942
Kastanozems	gully bottom	parent materials	S2	11	16.2581	13.9572	18.5591	16.4	9.95	21.17	14.34	19.66	11.4096	19.89	11.22	5.32	11.7304	3.42497	21.0662	1.03267	-0.504005	0.660687	-0.115928	1.27942
Kastanozems	gully bottom	parent materials	K2	11	13.2945	6.19803	20.3911	11.27	0	35.15	3.3	20.12	0	23.8	35.15	16.82	111.583	10.5633	79.4558	3.18495	0.643327	0.660687	0.473604	1.27942
Kastanozems	gully bottom	parent materials	Ca2	11	1787.92	797.921	2777.92	2005.01	0	4273.06	449.5	2470.25	0	4036.65	4273.06	2020.75	2.17159e+06	1473.63	82.4216	444.317	0.474716	0.660687	-0.721613	1.27942
Kastanozems	gully bottom	parent materials	Ti2	11	1.11863	1.00256	1.23471	1.09	0.77696	1.521	1.074	1.177	1.067	1.192	0.74404	0.103	0.0298522	0.172778	15.4454	0.0520945	0.604622	0.660687	4.0419	1.27942
Kastanozems	gully bottom	parent materials	V2	11	2.81741	2.63806	2.99676	2.776	2.46	3.389	2.577	3.01	2.55248	3.099	0.929	0.433	0.0712694	0.266963	9.4755	0.0804925	0.881168	0.660687	0.852655	1.27942
Kastanozems	gully bottom	parent materials	Cr2	11	0			0	0	0	0	0	0	0	0	0	0	0	0	0
Kastanozems	gully bottom	parent materials	Mn2	11	120.973	96.8418	145.105	111.661	76.251	196.961	96.721	147.741	77.221	151.751	120.71	51.02	1290.27	35.9203	29.6927	10.8304	0.791178	0.660687	0.573703	1.27942
Kastanozems	gully bottom	parent materials	Fe2	11	82.2076	78.0677	86.3475	82.3632	67.91	89.88	80.99	86.17	75.16	87.65	21.97	5.18	37.9741	6.16232	7.49605	1.85801	-1.32232	0.660687	2.07436	1.27942
Kastanozems	gully bottom	parent materials	Co2	11	1.76903	1.56397	1.97408	1.662	1.387	2.265	1.508	2.031	1.501	2.237	0.878	0.523	0.0931631	0.305226	17.2539	0.0920292	0.572873	0.660687	-1.03317	1.27942
Kastanozems	gully bottom	parent materials	Ni2	11	1.95568	1.63708	2.27429	1.815	1.283	2.863	1.634	2.369	1.458	2.487	1.58	0.735	0.224912	0.474249	24.2498	0.142991	0.564287	0.660687	-0.284346	1.27942
Kastanozems	gully bottom	parent materials	Cu2	11	1.99577	1.73361	2.25793	1.939	1.529	2.886	1.737	2.22	1.577	2.25144	1.357	0.483	0.152277	0.390227	19.5527	0.117658	1.07428	0.660687	1.56062	1.27942
Kastanozems	gully bottom	parent materials	Zn2	11	0.467836	0.109332	0.826341	0.201	0	1.74	0	0.77	0	0.91	1.74	0.77	0.284772	0.53364	114.066	0.160899	1.44578	0.660687	2.23485	1.27942
Kastanozems	gully bottom	parent materials	Sr2	11	0.484545	-0.242705	1.2118	0	0	2.885	0	0	0	2.445	2.885	0	1.17186	1.08253	223.411	0.326394	1.95995	0.660687	2.30424	1.27942
Kastanozems	gully bottom	parent materials	Ba2	11	4.8083	3.00789	6.60871	5.512	1.28128	8.772	1.922	7.012	1.482	7.872	7.49072	5.09	7.18207	2.67994	55.7357	0.808032	-0.120562	0.660687	-1.46969	1.27942
Kastanozems	gully bottom	parent materials	Cd2	11	0.0138182	0.00502893	0.0226074	0.015	0	0.032	0	0.025	0	0.032	0.032	0.025	0.000171164	0.013083	94.6793	0.00394466	0.198545	0.660687	-1.70708	1.27942
Kastanozems	gully bottom	parent materials	Pb2	11	1.77553	1.60332	1.94774	1.7208	1.435	2.201	1.548	2.017	1.44	2.036	0.766	0.469	0.0657083	0.256336	14.4372	0.0772883	0.202508	0.660687	-1.1085	1.27942
Kastanozems	gully bottom	parent materials	Li3	11	1.51394	1.36955	1.65833	1.482	1.216	1.969	1.357	1.622	1.298	1.724	0.753	0.265	0.0461933	0.214926	14.1965	0.0648027	0.758976	0.660687	0.662021	1.27942
Kastanozems	gully bottom	parent materials	Be3	11	0.0558818	0.0532323	0.0585313	0.055	0.0522	0.0675	0.055	0.055	0.055	0.055	0.0153	0	1.55536e-05	0.00394381	7.05741	0.0011891	3.01302	0.660687	9.7847	1.27942
Kastanozems	gully bottom	parent materials	B3	11	0.586836	0.472686	0.700987	0.51	0.38	0.83	0.45	0.76	0.4132	0.8	0.45	0.31	0.0288712	0.169915	28.9545	0.0512314	0.267326	0.660687	-1.87183	1.27942
Kastanozems	gully bottom	parent materials	Na3	11	0			0	0	0	0	0	0	0	0	0	0	0	0	0
Kastanozems	gully bottom	parent materials	Mg3	11	2423.06	2314.84	2531.29	2418.67	2123.16	2655.81	2352.39	2565.89	2217.62	2593.6	532.65	213.496	25953.8	161.102	6.64869	48.5741	-0.439056	0.660687	-0.303283	1.27942
Kastanozems	gully bottom	parent materials	Al3	11	1771.6	1714.84	1828.35	1774.05	1611.97	1914.17	1718.77	1855.27	1697.46	1855.58	302.2	136.505	7137.69	84.4849	4.76886	25.4731	-0.137927	0.660687	0.175879	1.27942
Kastanozems	gully bottom	parent materials	Si3	11	914.587	848.88	980.294	914.39	784.66	1151.73	834.4	960.236	821.29	961.91	367.07	125.836	9565.99	97.8059	10.694	29.4896	1.29347	0.660687	3.00627	1.27942
Kastanozems	gully bottom	parent materials	P3	11	355.101	330.877	379.325	357.279	289.73	431.49	331.68	371.23	329.16	383.6	141.76	39.55	1300.17	36.0579	10.1543	10.8719	0.41368	0.660687	1.68093	1.27942
Kastanozems	gully bottom	parent materials	S3	11	36.3616	33.5926	39.1306	35.39	30.4096	45.04	33.55	38.88	31.998	40.36	14.6304	5.33	16.9886	4.12173	11.3354	1.24275	0.728284	0.660687	0.710443	1.27942
Kastanozems	gully bottom	parent materials	K3	11	123.404	109.475	137.333	122.69	83.22	151.2	108.95	143.45	100.85	149.598	67.98	34.5	429.869	20.7333	16.8011	6.25132	-0.42914	0.660687	-0.0541681	1.27942
Kastanozems	gully bottom	parent materials	Ca3	11	6426.79	5140.68	7712.9	5914.53	2835.6	10091.4	5481.3	8046.77	4896.49	8068.6	7255.83	2565.47	3.66492e+06	1914.4	29.7878	577.213	0.129524	0.660687	0.857773	1.27942
Kastanozems	gully bottom	parent materials	Ti3	11	4.04054	3.75284	4.32824	4.091	3.451	4.698	3.584	4.28696	3.55	4.678	1.247	0.70296	0.183393	0.428244	10.5987	0.12912	0.193732	0.660687	-0.975015	1.27942
Kastanozems	gully bottom	parent materials	V3	11	10.0837	9.79244	10.3749	10.11	9.537	10.979	9.707	10.319	9.65248	10.505	1.442	0.612	0.187939	0.433519	4.29921	0.130711	0.711747	0.660687	0.180119	1.27942
Kastanozems	gully bottom	parent materials	Cr3	11	2.18113	2.06171	2.30054	2.2184	1.816	2.449	2.079	2.311	1.986	2.368	0.633	0.232	0.0315965	0.177754	8.14964	0.0535948	-0.635583	0.660687	0.611287	1.27942
Kastanozems	gully bottom	parent materials	Mn3	11	165.017	151.261	178.774	163.69	130.91	196.14	149.19	185.19	140.83	189.34	65.23	36	419.311	20.4771	12.4091	6.17407	-0.0840565	0.660687	-0.795643	1.27942
Kastanozems	gully bottom	parent materials	Fe3	11	1221.87	1133.67	1310.08	1230.19	1038.88	1424.17	1082.98	1319.83	1067.79	1394.32	385.29	236.851	17238.4	131.295	10.7454	39.587	0.0944778	0.660687	-1.21955	1.27942
Kastanozems	gully bottom	parent materials	Co3	11	2.65439	2.52779	2.78098	2.645	2.306	2.947	2.518	2.831	2.515	2.911	0.641	0.313	0.0355088	0.188438	7.0991	0.0568161	-0.0180669	0.660687	-0.0692148	1.27942
Kastanozems	gully bottom	parent materials	Ni3	11	4.71805	4.49949	4.93661	4.74952	4.088	5.168	4.373	4.979	4.364	4.997	1.08	0.606	0.10584	0.325331	6.89546	0.0980911	-0.677921	0.660687	-0.202142	1.27942
Kastanozems	gully bottom	parent materials	Cu3	11	4.12286	3.75441	4.49131	4.215	3.09	5.212	3.733	4.398	3.703	4.52744	2.122	0.665	0.300794	0.548446	13.3026	0.165363	0.104895	0.660687	1.1831	1.27942
Kastanozems	gully bottom	parent materials	Zn3	11	4.01429	3.71868	4.3099	3.99	3.17	4.6892	3.81	4.361	3.588	4.633	1.5192	0.551	0.193615	0.440018	10.9613	0.13267	-0.153404	0.660687	0.295524	1.27942
Kastanozems	gully bottom	parent materials	Sr3	11	12.0118	8.68416	15.3395	11.822	4.722	20.332	7.572	14.622	6.53136	19.582	15.61	7.05	24.5352	4.95331	41.2369	1.49348	0.381883	0.660687	-0.430571	1.27942
Kastanozems	gully bottom	parent materials	Ba3	11	18.3161	16.6662	19.966	18.161	14.351	22.651	16.801	19.931	15.091	20.861	8.3	3.13	6.03153	2.45592	13.4085	0.740487	0.0317236	0.660687	-0.289956	1.27942
Kastanozems	gully bottom	parent materials	Cd3	11	0.0696873	0.0637081	0.0756664	0.067	0.061	0.089	0.064	0.072	0.061	0.083	0.028	0.008	7.92118e-05	0.0089001	12.7715	0.00268348	1.35684	0.660687	1.2176	1.27942
Kastanozems	gully bottom	parent materials	Pb3	11	4.55644	4.30133	4.81154	4.608	3.89	5.077	4.245	4.873	4.024	4.9408	1.187	0.628	0.144195	0.37973	8.33392	0.114493	-0.509529	0.660687	-0.654863	1.27942
Kastanozems	gully bottom	parent materials	Na4	11	8909.97	8620.66	9199.28	9051.61	8012.9	9422.58	8606.45	9274.19	8383.87	9274.19	1409.68	667.742	185458	430.648	4.83333	129.845	-0.97556	0.660687	0.339616	1.27942
Kastanozems	gully bottom	parent materials	Mg4	11	7553.92	7223.93	7883.9	7646.23	6629.69	8203.93	7084.17	8014.99	7048.28	8120.53	1574.24	930.816	241264	491.186	6.50241	148.098	-0.485621	0.660687	-0.463635	1.27942
Kastanozems	gully bottom	parent materials	Al4	11	36340.1	35401.2	37278.9	36171	33598.3	37903.7	35719.5	37736.9	34647.1	37839.4	4305.47	2017.48	1.95309e+06	1397.53	3.8457	421.371	-0.643907	0.660687	-0.246073	1.27942
Kastanozems	gully bottom	parent materials	Si4	11	279365	273855	284875	278723	261974	290613	275447	286324	272742	288124	28638.5	10876.7	6.72718e+07	8201.94	2.93592	2472.98	-0.675485	0.660687	0.663814	1.27942
Kastanozems	gully bottom	parent materials	K4	11	16294.2	15788.5	16799.9	16273.7	14831.2	17299.7	15623.9	17066.3	15619.5	17079.1	2468.54	1442.35	566636	752.753	4.61975	226.963	-0.496321	0.660687	-0.284656	1.27942
Kastanozems	gully bottom	parent materials	Ca4	11	2186.11	451.084	3921.13	1190.72	0	8519.48	0	3233.27	0	4259.95	8519.48	3233.27	6.66989e+06	2582.61	118.138	778.687	1.58909	0.660687	2.88989	1.27942
Kastanozems	gully bottom	parent materials	Ti4	11	3828.71	3747.3	3910.12	3834.13	3654.86	4014.37	3714.06	3953.6	3713.86	3953.75	359.513	239.543	14685.2	121.182	3.1651	36.5379	0.0646252	0.660687	-1.48768	1.27942
Kastanozems	gully bottom	parent materials	Mn4	11	141.729	125.762	157.697	140.578	104.535	175.065	122.712	162.372	113.348	172.374	70.5294	39.6606	564.917	23.768	16.77	7.16632	-0.0171868	0.660687	-1.20132	1.27942
Kastanozems	gully bottom	parent materials	Fe4	11	26887.5	25984.1	27790.8	26738.5	24839.4	28543	25647.8	28299	25323	28513.6	3703.58	2651.24	1.80794e+06	1344.6	5.00083	405.411	-0.0433566	0.660687	-1.4941	1.27942
Kastanozems	gully bottom	parent materials	P4	11	182.316	157.031	207.6	167.357	139.676	260.406	148.566	210.218	146.81	215.886	120.73	61.652	1416.49	37.6363	20.6435	11.3478	0.811472	0.660687	0.0615733	1.27942
Kastanozems	gully bottom	parent materials	S4	11	304.67	260.91	348.43	282.32	217.97	452.04	254.17	340.11	253.76	341.91	234.07	85.9396	4242.89	65.1375	21.3797	19.6397	1.02864	0.660687	1.45528	1.27942
Kastanozems	gully bottom	parent materials	Cr4	11	140.513	130.934	150.093	137.359	120.698	162.611	130.424	151.538	122.605	160.257	41.913	21.114	203.332	14.2595	10.1481	4.29939	0.218767	0.660687	-1.12505	1.27942
Kastanozems	gully bottom	parent materials	V4	11	93.2409	89.3862	97.0955	93.101	87.3	106.214	87.461	96.603	87.461	97.6775	18.914	9.142	32.9216	5.73773	6.15367	1.72999	1.07767	0.660687	1.34733	1.27942
Kastanozems	gully bottom	parent materials	Co4	11	9.40379	8.05918	10.7484	9.354	6.129	13.663	8.019	10.023	7.689	11.6047	7.534	2.004	4.00594	2.00148	21.2838	0.60347	0.682046	0.660687	1.32378	1.27942
Kastanozems	gully bottom	parent materials	Ni4	11	47.5501	46.4265	48.6738	46.815	44.973	50.945	46.439	48.9105	46.171	49.022	5.972	2.47148	2.7974	1.67254	3.51743	0.504291	0.605529	0.660687	0.330661	1.27942
Kastanozems	gully bottom	parent materials	Cu4	11	18.5686	17.5832	19.554	18.836	16.021	20.341	16.947	20.047	16.656	20.103	4.32	3.1	2.15157	1.46682	7.89949	0.442264	-0.575919	0.660687	-0.878131	1.27942
Kastanozems	gully bottom	parent materials	Zn4	11	64.3693	62.049	66.6896	63.54	59.27	70.347	61.663	67.789	61.22	68.7308	11.077	6.126	11.9288	3.4538	5.3656	1.04136	0.429857	0.660687	-0.775813	1.27942
Kastanozems	gully bottom	parent materials	Sr4	11	98.4117	92.374	104.449	98.957	84.947	113.318	91.277	105.917	85.787	107.048	28.3706	14.64	80.7709	8.98726	9.13231	2.70976	-0.0701797	0.660687	-0.783849	1.27942
Kastanozems	gully bottom	parent materials	Ba4	11	341.618	330.18	353.057	344.592	296.389	365.279	339.239	350.609	334.729	351.619	68.89	11.37	289.912	17.0268	4.98416	5.13377	-1.92283	0.660687	5.68896	1.27942
Kastanozems	gully bottom	parent materials	Pb4	11	10.689	8.52894	12.8491	9.355	5.107	15.947	8.4492	13.644	7.79	13.972	10.84	5.1948	10.3382	3.21531	30.0805	0.969453	-0.00422282	0.660687	-0.646512	1.27942
Solonetz	whole	no	1000-500	19	0.166854	-0.183693	0.517401	0	0	3.17023	0	0	0	0	3.17023	0	0.528965	0.7273	435.89	0.166854	4.3589	0.523767	19	1.01427
Solonetz	whole	no	500-250	19	0.207432	-0.0645766	0.479441	0	0	2.1	0	0	0	1.43333	2.1	0	0.318493	0.564352	272.066	0.129471	2.9319	0.523767	7.99212	1.01427
Solonetz	whole	no	250-50	19	8.81563	6.27688	11.3544	6.86667	4.03333	21.4333	5.5	11.4667	4.6	20.5	17.4	5.96667	27.7443	5.26729	59.7494	1.2084	1.59821	0.523767	1.45471	1.01427
Solonetz	whole	no	50-10	19	43.1145	40.7568	45.4721	44.8333	31.8746	50.7	40.1333	45.2667	33.8	49.3	18.8254	5.13333	23.9267	4.89149	11.3454	1.12219	-0.757699	0.523767	0.532226	1.01427
Solonetz	whole	no	10-5	19	12.6256	11.9314	13.3198	12.4667	9.83333	15.9201	11.7333	13.6333	10.5	14.2667	6.08672	1.9	2.07446	1.4403	11.4078	0.330427	0.0947811	0.523767	0.544964	1.01427
Solonetz	whole	no	5-1	19	27.3368	24.6705	30.0031	27.5	14.8	35.0667	25.7667	31.8667	18.0333	34.7667	20.2667	6.1	30.6022	5.53193	20.2362	1.26911	-0.735495	0.523767	0.276068	1.01427
Solonetz	whole	no	<1	19	7.73324	6.6405	8.82599	8.03333	3.23333	11.8	6.13333	9.26667	4.1	10.9667	8.56667	3.13333	5.14011	2.26718	29.3173	0.520127	-0.269595	0.523767	-0.262854	1.01427
Solonetz	whole	no	EC, µS/cm	18	1815.84	1159.73	2471.96	2475	90.9	3600	283	2820	117.2	3250	3509.1	2537	1.74079e+06	1319.39	72.6598	310.983	-0.258476	0.536278	-1.77363	1.0378
Solonetz	whole	no	pH	18	8.01778	7.76481	8.27075	8.15	6.8	8.8	7.86	8.4	7.1	8.5	2	0.54	0.258771	0.508696	6.3446	0.119901	-0.995194	0.536278	0.820549	1.0378
Solonetz	whole	no	TOC,%	20	0.708651	0.409511	1.00779	0.575574	0.174368	3.07913	0.324583	0.936545	0.216704	1.08587	2.90476	0.611962	0.408537	0.639169	90.1952	0.142923	2.85785	0.512103	10.292	0.992384
Solonetz	whole	no	LOI,%	20	10.232	9.01508	11.4489	9.98	4.88	14.6	9.08	11.775	6.405	13.675	9.72	2.695	6.76087	2.60017	25.4121	0.581415	-0.396891	0.512103	0.248389	0.992384
Solonetz	whole	no	Na	20	12664.8	11597.5	13732.1	12316.1	7270.97	16396.8	11759.7	14393.5	9645.16	15580.6	9125.81	2633.87	5.20053e+06	2280.47	18.0063	509.928	-0.638686	0.512103	0.785772	0.992384
Solonetz	whole	no	Mg	20	10968	9939.28	11996.7	11760	5340	12600	10980	12300	6510	12480	7260	1320	4.83143e+06	2198.05	20.0406	491.499	-1.90688	0.512103	2.53314	0.992384
Solonetz	whole	no	Al	20	39087.8	37129.7	41045.9	37823	32816.2	46273	36136.5	42970.3	34397.3	45640.5	13456.8	6833.78	1.75047e+07	4183.86	10.7037	935.54	0.489896	0.512103	-0.959075	0.992384
Solonetz	whole	no	Si	20	291261	278083	304439	290313	253353	355927	270527	300090	259957	339010	102573	29563.3	7.92837e+08	28157.4	9.66741	6296.18	1.01281	0.512103	0.927644	0.992384
Solonetz	whole	no	K	20	16649.7	16037.2	17262.2	16346.8	14604.3	19168.1	15641.5	17716	15019.1	18379.8	4563.83	2074.47	1.71287e+06	1308.77	7.86061	292.649	0.268292	0.512103	-0.962082	0.992384
Solonetz	whole	no	Ca	20	37000	24858.7	49141.3	36892.9	5642.86	75928.6	11500	59357.1	8142.86	73928.6	70285.7	47857.1	6.72991e+08	25942.1	70.1137	5800.82	0.232808	0.512103	-1.59117	0.992384
Solonetz	whole	no	Ti	20	3840	3755.51	3924.49	3780	3540	4140	3720	3990	3600	4080	600	270	32589.5	180.526	4.70119	40.3667	0.141705	0.512103	-1.13447	0.992384
Solonetz	whole	no	Mn	20	546.514	499.663	593.365	515.141	418.31	766.901	468.662	608.099	449.296	701.056	348.592	139.437	10021.2	100.106	18.3171	22.3843	0.838099	0.512103	-0.261889	0.992384
Solonetz	whole	no	Fe	20	29036	26307.7	31764.3	27545	17850	38080	26075	34265	21945	37625	20230	8190	3.39841e+07	5829.59	20.0771	1303.54	0.0562001	0.512103	-0.363312	0.992384
Solonetz	whole	no	P	20	543.592	492.034	595.149	545.775	349.296	698.592	458.451	654.93	392.958	654.93	349.296	196.479	12135.5	110.161	20.2655	24.6328	-0.30623	0.512103	-1.25631	0.992384
Solonetz	whole	no	S	20	1115	698.528	1531.47	750	300	3500	550	1350	350	2650	3200	800	791868	889.87	79.809	198.981	1.56236	0.512103	1.71758	0.992384
Solonetz	whole	no	Cr	20	154.7	145.766	163.634	163	122	188	137	168.5	129	175.5	66	31.5	364.432	19.0901	12.3401	4.26867	-0.178453	0.512103	-1.23299	0.992384
Solonetz	whole	no	V	20	109.25	104.023	114.477	108	90	128	101.5	118.5	94	125.5	38	17	124.724	11.168	10.2224	2.49724	0.0847808	0.512103	-0.916682	0.992384
Solonetz	whole	no	Co	20	14.15	13.3145	14.9855	14	11	17	13	15.5	12	17	6	2.5	3.18684	1.78517	12.6161	0.399177	0.181789	0.512103	-0.763688	0.992384
Solonetz	whole	no	Ni	20	54.5	50.4611	58.5389	55	34	66	53	62	40.5	64	32	9	74.4737	8.62981	15.8345	1.92969	-1.02993	0.512103	1.0165	0.992384
Solonetz	whole	no	Cu	20	26.3	24.5482	28.0518	27	17	32	24.5	29	21	30.5	15	4.5	14.0105	3.74306	14.2322	0.836975	-0.890001	0.512103	1.18677	0.992384
Solonetz	whole	no	Zn	20	71.8	66.9753	76.6247	68	56	90	65	82	60	86.5	34	17	106.274	10.3089	14.3578	2.30514	0.366479	0.512103	-1.02868	0.992384
Solonetz	whole	no	Rb	20	75.95	72.2198	79.6802	72	67	90	69.5	85	67	87.5	23	15.5	63.5237	7.97017	10.494	1.78219	0.568982	0.512103	-1.28867	0.992384
Solonetz	whole	no	Sr	20	210.95	189.475	232.425	206	152	282	173.5	250	153.5	277.5	130	76.5	2105.42	45.8848	21.7515	10.2602	0.179309	0.512103	-1.49361	0.992384
Solonetz	whole	no	Zr	20	318.4	285.261	351.539	313.5	241	488	263.5	334	246	440.5	247	70.5	5013.73	70.8077	22.2386	15.8331	1.28727	0.512103	1.41141	0.992384
Solonetz	whole	no	Ba	20	429	409.068	448.932	423	365	514	401	450.5	375.5	500	149	49.5	1813.68	42.5874	9.92713	9.52283	0.577094	0.512103	-0.191371	0.992384
Solonetz	whole	no	Th	20	9	7.70264	10.2974	9	5	14	6.5	11	5	13	9	4.5	7.68421	2.77204	30.8005	0.619847	0.0823619	0.512103	-0.908862	0.992384
Solonetz	whole	no	Y	20	29.55	28.1544	30.9456	28.5	26	36	27	32	26.5	34	10	5	8.89211	2.98196	10.0912	0.666787	0.765081	0.512103	-0.576044	0.992384
Solonetz	whole	no	Nb	20	13.15	12.261	14.039	12.5	11	18	12	14	11.5	16.5	7	2	3.60789	1.89945	14.4445	0.424729	1.40021	0.512103	1.44041	0.992384
Solonetz	whole	no	Pb	20	19.9	17.9208	21.8792	19.5	12	28	17	23	15	26	16	6	17.8842	4.22897	21.2511	0.945627	0.174715	0.512103	-0.522211	0.992384
Solonetz	whole	no	Cl	20	1222.6	770.586	1674.61	1456	91	2646	199	1987.5	117	2516	2555	1788.5	932791	965.811	78.9965	215.962	0.0432647	0.512103	-1.77785	0.992384
Solonetz	whole	no	Li1	20	0.765	0.598814	0.931186	0.8635	0.105	1.284	0.53275	1.071	0.2035	1.144	1.179	0.53825	0.126087	0.355088	46.4167	0.0794	-0.532119	0.512103	-0.830898	0.992384
Solonetz	whole	no	Be1	20	0.05425	0.0458891	0.0626109	0.07	0.035	0.07	0.035	0.07	0.035	0.07	0.035	0.035	0.000319145	0.0178646	32.9302	0.00399465	-0.217687	0.512103	-2.18261	0.992384
Solonetz	whole	no	B1	20	4.72163	3.18651	6.25674	4.785	0.3975	10.36	1.2125	7.42	0.505	8.585	9.9625	6.2075	10.7588	3.28006	69.469	0.733445	-0.0356243	0.512103	-1.44996	0.992384
Solonetz	whole	no	Na1	20	1728.09	1236.51	2219.67	2154.7	70.32	3053.51	822.445	2510.49	72.7	2805.16	2983.19	1688.05	1.10323e+06	1050.35	60.7809	234.865	-0.692794	0.512103	-1.01914	0.992384
Solonetz	whole	no	Mg1	20	1624.63	1283.01	1966.25	1707.66	250.44	2598.57	1322.96	2226.15	366.265	2371.43	2348.13	903.19	532815	729.942	44.9297	163.22	-0.697148	0.512103	-0.579426	0.992384
Solonetz	whole	no	Al1	20	32.863	27.5477	38.1783	32.225	15.87	58.035	26.055	38.105	15.9525	49.9125	42.165	12.05	128.984	11.3571	34.5589	2.53952	0.427773	0.512103	0.0981766	0.992384
Solonetz	whole	no	Si1	20	81.191	70.1511	92.2309	80.52	31.9	126.885	67.935	98.2725	50.4475	109.968	94.985	30.3375	556.437	23.5889	29.0536	5.27464	-0.20234	0.512103	0.226897	0.992384
Solonetz	whole	no	P1	20	15.8248	8.85475	22.7947	12.665	0.12	45.41	1.9025	31.07	0.905	36.345	45.29	29.1675	221.793	14.8927	94.1102	3.33011	0.589319	0.512103	-1.02025	0.992384
Solonetz	whole	no	S1	20	281.263	94.9104	467.617	127.3	3.445	1449.67	9.3875	361.045	5.0925	902.13	1446.23	351.657	158546	398.178	141.568	89.0354	2.03607	0.512103	3.89885	0.992384
Solonetz	whole	no	K1	20	207.17	180.502	233.839	196.39	132.065	378.155	173.025	234.245	147.648	271.315	246.09	61.22	3246.94	56.9819	27.5048	12.7415	1.53042	0.512103	3.33467	0.992384
Solonetz	whole	no	Ca1	20	28759.3	16924.3	40594.2	29146	1084.06	70306.2	2784.88	50153.1	1894.14	65015.9	69222.2	47368.2	6.3946e+08	25287.5	87.9283	5654.47	0.288274	0.512103	-1.52757	0.992384
Solonetz	whole	no	Ti1	20	0.43545	0.255186	0.615714	0.3995	0.07	1.095	0.07	0.7555	0.07	1.0065	1.025	0.6855	0.148353	0.385167	88.4525	0.0861259	0.420562	0.512103	-1.43838	0.992384
Solonetz	whole	no	V1	20	0.082825	0.051816	0.113834	0.089	0.0125	0.22	0.0125	0.134	0.0125	0.1705	0.2075	0.1215	0.00438993	0.0662565	79.9958	0.0148154	0.409698	0.512103	-0.962841	0.992384
Solonetz	whole	no	Cr1	20	0.299575	0.245113	0.354037	0.3065	0.142	0.45	0.186	0.4105	0.1595	0.4455	0.308	0.2245	0.0135417	0.116369	38.8447	0.0260209	-0.00244828	0.512103	-1.80791	0.992384
Solonetz	whole	no	Mn1	20	62.9298	51.3598	74.4998	60.2865	17.676	123.436	50.9765	75.892	25.481	90.227	105.76	24.9155	611.156	24.7216	39.2843	5.52791	0.280755	0.512103	1.03744	0.992384
Solonetz	whole	no	Fe1	20	0.60975	0.219238	1.00026	0.26	0	3.07	0	0.73	0	1.78	3.07	0.73	0.696225	0.834401	136.843	0.186578	1.7673	0.512103	2.85302	0.992384
Solonetz	whole	no	Co1	20	0.16025	0.129392	0.191108	0.16875	0.0225	0.283	0.1305	0.2	0.04925	0.2335	0.2605	0.0695	0.00434728	0.0659339	41.1444	0.0147433	-0.511123	0.512103	0.193062	0.992384
Solonetz	whole	no	Ni1	20	0.76435	0.632527	0.896173	0.6845	0.391	1.4735	0.562	0.96975	0.46475	1.1465	1.0825	0.40775	0.0793348	0.281664	36.8502	0.0629821	1.01179	0.512103	0.720675	0.992384
Solonetz	whole	no	Cu1	20	0.32795	0.249413	0.406487	0.3895	0.107	0.548	0.154	0.484	0.1455	0.531	0.441	0.33	0.0281599	0.167809	51.1691	0.0375232	-0.0666286	0.512103	-1.93627	0.992384
Solonetz	whole	no	Zn1	20	0.33755	0.171932	0.503168	0.31175	0.01	1.3095	0.02	0.4965	0.01	0.80425	1.2995	0.4765	0.125226	0.353873	104.836	0.0791285	1.19225	0.512103	1.55445	0.992384
Solonetz	whole	no	Sr1	20	91.7669	64.8957	118.638	84.656	13.118	186.846	48.2555	140.381	17.558	173.881	173.728	92.1255	3296.52	57.4153	62.5664	12.8384	0.182811	0.512103	-1.3638	0.992384
Solonetz	whole	no	Ba1	20	18.1582	12.1074	24.209	13.413	5.208	53.348	10.063	23.799	5.828	38.784	48.14	13.736	167.15	12.9287	71.2001	2.89094	1.46004	0.512103	1.81958	0.992384
Solonetz	whole	no	Cd1	20	0.049	0.0374841	0.0605159	0.061	0.005	0.0925	0.025	0.061	0.018	0.08	0.0875	0.036	0.000605447	0.0246058	50.216	0.00550203	-0.164212	0.512103	-0.936336	0.992384
Solonetz	whole	no	Pb1	20	0.482125	0.337634	0.626616	0.5335	0.055	0.922	0.159	0.766	0.09325	0.859	0.867	0.607	0.0953154	0.308732	64.0356	0.0690345	-0.0746062	0.512103	-1.6992	0.992384
Solonetz	whole	no	Li2	20	0.08105	0.0352631	0.126837	0.03525	0	0.317	0.0085	0.135	0	0.2505	0.317	0.1265	0.00957116	0.0978323	120.706	0.021876	1.30849	0.512103	0.618545	0.992384
Solonetz	whole	no	Be2	20	0.039875	0.0320909	0.0476591	0.04125	0	0.055	0.0275	0.055	0.0275	0.055	0.055	0.0275	0.000276628	0.0166321	41.7107	0.00371906	-0.582862	0.512103	-0.459299	0.992384
Solonetz	whole	no	B2	20	0.0475	-0.00416879	0.0991688	0	0	0.34	0	0	0	0.28	0.34	0	0.0121882	0.1104	232.421	0.0246862	2.16009	0.512103	3.18666	0.992384
Solonetz	whole	no	Na2	20	1.479	-1.61658	4.57458	0	0	29.58	0	0	0	0	29.58	0	43.7488	6.61429	447.214	1.479	4.47214	0.512103	20	0.992384
Solonetz	whole	no	Mg2	20	83.4988	43.935	123.062	60.9125	0	321.9	9.0225	138.845	0	185.565	321.9	129.822	7146.2	84.5352	101.241	18.9027	1.26528	0.512103	1.8022	0.992384
Solonetz	whole	no	Al2	20	71.3733	54.7971	87.9494	59.4425	7.465	140.255	47.795	101.155	39.85	123.81	132.79	53.36	1254.44	35.4181	49.6238	7.91973	0.474975	0.512103	-0.603345	0.992384
Solonetz	whole	no	Si2	20	31.1642	24.1907	38.1378	32.3125	0	51.74	20.485	42.7	10.695	48.8375	51.74	22.215	222.021	14.9004	47.8124	3.33183	-0.446754	0.512103	-0.730004	0.992384
Solonetz	whole	no	P2	20	14.2287	7.42626	21.0312	10.4725	0	50.16	2.8325	19.84	0.3725	38.1	50.16	17.0075	211.26	14.5348	102.151	3.25008	1.16174	0.512103	0.654359	0.992384
Solonetz	whole	no	S2	20	42.4695	18.4003	66.5387	18.84	0	181	3.39	80.4625	2.415	112.38	181	77.0725	2644.88	51.4284	121.095	11.4997	1.42343	0.512103	1.57525	0.992384
Solonetz	whole	no	K2	20	15.301	11.0552	19.5468	17.0475	0	32.58	8.245	22.6925	1.945	25.6925	32.58	14.4475	82.302	9.07204	59.2905	2.02857	-0.112656	0.512103	-0.705562	0.992384
Solonetz	whole	no	Ca2	20	1685.8	618.039	2753.56	553.34	0	6518.39	230.065	2516.49	47.1075	5865.94	6518.39	2286.43	5.20509e+06	2281.47	135.334	510.151	1.3425	0.512103	0.154965	0.992384
Solonetz	whole	no	Ti2	20	1.0988	0.97034	1.22726	1.081	0.66	1.49	0.8705	1.358	0.6975	1.424	0.83	0.4875	0.0753381	0.274478	24.9798	0.0613751	-0.195272	0.512103	-1.3709	0.992384
Solonetz	whole	no	V2	20	3.48968	2.82841	4.15094	3.0175	1.4725	7.2025	2.6915	4.42	1.75575	5.2675	5.73	1.7285	1.99634	1.41292	40.4885	0.315938	0.959648	0.512103	1.05184	0.992384
Solonetz	whole	no	Cr2	20	0.013975	0.00390583	0.0240442	0	0	0.0645	0	0.02275	0	0.05175	0.0645	0.02275	0.000462881	0.0215147	153.951	0.00481083	1.4603	0.512103	1.0478	0.992384
Solonetz	whole	no	Mn2	20	187.951	134.655	241.247	144.916	37.4545	397.5	85.186	276.905	69.866	351.038	360.046	191.719	12968	113.877	60.5888	25.4637	0.459551	0.512103	-1.22883	0.992384
Solonetz	whole	no	Fe2	20	106.193	84.2983	128.088	91.3725	58.475	237.98	74.54	119.847	64.935	183.505	179.505	45.3075	2188.61	46.7825	44.0542	10.4609	1.60883	0.512103	2.33676	0.992384
Solonetz	whole	no	Co2	20	2.77525	2.05271	3.49779	2.072	0.804	5.562	1.439	4.01175	1.205	5	4.758	2.57275	2.38342	1.54383	55.6286	0.345212	0.45456	0.512103	-1.32793	0.992384
Solonetz	whole	no	Ni2	20	3.66165	2.56501	4.75829	2.803	0.796	8.2515	1.6805	5.69075	1.4055	6.87275	7.4555	4.01025	5.49043	2.34317	63.9921	0.523948	0.514866	0.512103	-1.20302	0.992384
Solonetz	whole	no	Cu2	20	3.3563	2.58631	4.12629	2.8075	1.52	6.623	1.93	4.6925	1.6495	5.66825	5.103	2.7625	2.70676	1.64522	49.0189	0.367883	0.567492	0.512103	-1.0751	0.992384
Solonetz	whole	no	Zn2	20	0.693425	0.479322	0.907528	0.623	0	1.9295	0.429	0.93375	0.097	1.2005	1.9295	0.50475	0.209279	0.457471	65.9726	0.102294	0.859476	0.512103	1.59401	0.992384
Solonetz	whole	no	Sr2	20	1.34488	-0.167769	2.85752	0	0	13.085	0	0.455	0	5.42	13.085	0.455	10.4461	3.23205	240.323	0.722708	2.98497	0.512103	9.45803	0.992384
Solonetz	whole	no	Ba2	20	2.0629	1.25916	2.86664	1.639	0	5.822	0.992	2.779	0.101	4.731	5.822	1.787	2.94929	1.71735	83.2492	0.384011	0.823807	0.512103	-0.177613	0.992384
Solonetz	whole	no	Cd2	20	0.0306	0.016818	0.044382	0.0225	0	0.102	0.015	0.03925	0.001	0.0885	0.102	0.02425	0.000867174	0.0294478	96.2347	0.00658473	1.48358	0.512103	1.39418	0.992384
Solonetz	whole	no	Pb2	20	1.96263	1.74982	2.17543	1.87975	1.089	3.4135	1.7665	2.1185	1.588	2.37275	2.3245	0.352	0.206759	0.454708	23.1683	0.101676	1.52901	0.512103	5.24734	0.992384
Solonetz	whole	no	Li3	20	1.853	1.58252	2.12348	1.9815	0.535	2.806	1.789	2.0785	0.8065	2.435	2.271	0.2895	0.334007	0.577933	31.1891	0.12923	-1.00776	0.512103	0.775111	0.992384
Solonetz	whole	no	Be3	20	0.15565	0.0912184	0.220082	0.055	0.055	0.412	0.055	0.285	0.055	0.385	0.357	0.23	0.0189531	0.13767	88.4486	0.030784	0.864231	0.512103	-1.05218	0.992384
Solonetz	whole	no	B3	20	1.657	1.08469	2.22931	1.675	0	3.3	0.3425	2.8325	0	3.015	3.3	2.49	1.49534	1.22284	73.7986	0.273436	-0.234047	0.512103	-1.56101	0.992384
Solonetz	whole	no	Na3	20	7.75975	-1.27649	16.796	0	0	68.84	0	0	0	42.0475	68.84	0	372.784	19.3076	248.817	4.31731	2.45039	0.512103	5.18994	0.992384
Solonetz	whole	no	Mg3	20	1588.57	1167.78	2009.36	1728.56	255.42	2818.6	820.308	2490.58	348.025	2635.93	2563.18	1670.27	808378	899.099	56.598	201.045	-0.0936353	0.512103	-1.6372	0.992384
Solonetz	whole	no	Al3	20	2160.45	1822.03	2498.88	1887.02	1180.88	3634.03	1708.39	2775.54	1463.86	3425.05	2453.15	1067.14	522889	723.111	33.4703	161.692	0.915416	0.512103	-0.261726	0.992384
Solonetz	whole	no	Si3	20	961.35	877.614	1045.09	946.328	526.09	1322.32	882.035	1054.77	761.578	1211.04	796.225	172.732	32011.7	178.918	18.6111	40.0073	-0.202411	0.512103	1.33825	0.992384
Solonetz	whole	no	P3	20	261.345	201.177	321.513	295.145	64.18	451.77	139.002	363.845	89.5425	418.95	387.59	224.843	16527.7	128.56	49.1917	28.7469	-0.15065	0.512103	-1.46485	0.992384
Solonetz	whole	no	S3	20	85.853	45.652	126.054	64.21	6.36	313.68	10.52	140.72	7.61	197.085	307.32	130.2	7378.29	85.897	100.051	19.2072	1.13004	0.512103	0.916974	0.992384
Solonetz	whole	no	K3	20	135.782	121.461	150.104	133.33	74.305	183.09	121.58	159.373	92.7425	177.205	108.785	37.7925	936.345	30.5997	22.5359	6.84231	-0.244528	0.512103	-0.572563	0.992384
Solonetz	whole	no	Ca3	20	3641.99	2125.59	5158.38	2431.53	430.97	9559.93	717	6330.87	514.125	8668.26	9128.96	5613.87	1.0498e+07	3240.06	88.9641	724.499	0.655924	0.512103	-1.15006	0.992384
Solonetz	whole	no	Ti3	20	3.38355	3.06396	3.70314	3.4425	2.22	4.555	2.9655	3.8185	2.385	4.3305	2.335	0.853	0.4663	0.682861	20.1818	0.152692	-0.0210277	0.512103	-0.762363	0.992384
Solonetz	whole	no	V3	20	11.5922	10.2957	12.8887	11.395	4.8975	14.9775	10.081	14.1325	7.6725	14.5735	10.08	4.0515	7.67429	2.77025	23.8976	0.619447	-0.948438	0.512103	0.779077	0.992384
Solonetz	whole	no	Cr3	20	2.88693	2.50072	3.27313	2.643	1.658	4.9225	2.3915	3.52125	2	4.09025	3.2645	1.12975	0.680953	0.825198	28.584	0.18452	0.947186	0.512103	0.496569	0.992384
Solonetz	whole	no	Mn3	20	233.214	191.553	274.874	191.395	141.15	442.176	158.1	301.641	151.61	349.943	301.026	143.541	7923.82	89.0158	38.1692	19.9045	0.856166	0.512103	-0.233385	0.992384
Solonetz	whole	no	Fe3	20	1301	1184.79	1417.21	1270.97	886.82	1922.87	1101.08	1465.12	1020.19	1580.6	1036.05	364.04	61651.3	248.297	19.0851	55.5209	0.624723	0.512103	0.640189	0.992384
Solonetz	whole	no	Co3	20	3.77875	3.18973	4.36777	3.355	2.216	6.2875	2.776	4.564	2.4945	5.71925	4.0715	1.788	1.58393	1.25854	33.3058	0.281419	0.634219	0.512103	-0.686435	0.992384
Solonetz	whole	no	Ni3	20	7.34565	5.89337	8.79793	5.72025	4.151	14.6265	4.989	9.80425	4.577	11.895	10.4755	4.81525	9.62906	3.10307	42.2437	0.693868	0.963715	0.512103	-0.124474	0.992384
Solonetz	whole	no	Cu3	20	5.90005	4.95626	6.84384	5.3325	3.625	10.006	4.1355	7.3495	3.746	9.041	6.381	3.214	4.06664	2.01659	34.1792	0.450924	0.709102	0.512103	-0.591063	0.992384
Solonetz	whole	no	Zn3	20	4.87645	4.22283	5.53007	4.562	3.559	8.6895	4.015	4.96225	3.6245	7.38975	5.1305	0.94725	1.95045	1.39659	28.6394	0.312286	1.7503	0.512103	2.64458	0.992384
Solonetz	whole	no	Sr3	20	14.8661	11.3251	18.4071	14.501	3.84	28.542	8.2425	23.077	5.69	24.657	24.702	14.8345	57.2433	7.56593	50.8938	1.69179	0.279949	0.512103	-1.16326	0.992384
Solonetz	whole	no	Ba3	20	38.7743	29.9757	47.5729	34.496	19.531	105.59	30.2955	41.9705	22.7905	58.486	86.059	11.675	353.431	18.7998	48.4851	4.20375	2.60061	0.512103	8.38069	0.992384
Solonetz	whole	no	Cd3	20	0.09275	0.0752691	0.110231	0.079	0.05	0.1845	0.069	0.1185	0.057	0.1505	0.1345	0.0495	0.00139512	0.0373513	40.2709	0.008352	1.10508	0.512103	0.419376	0.992384
Solonetz	whole	no	Pb3	20	5.09938	4.65574	5.54301	4.7705	3.983	7.5885	4.5055	5.67075	4.056	6.37975	3.6055	1.16525	0.898513	0.947899	18.5885	0.211957	1.07899	0.512103	0.968793	0.992384
Solonetz	whole	no	Na4	20	11805.4	10795.6	12815.2	11572.6	7230.81	16394.5	10790.8	13098.6	9252.53	14804.5	9163.71	2307.83	4.65526e+06	2157.6	18.2764	482.455	0.14404	0.512103	0.867586	0.992384
Solonetz	whole	no	Mg4	20	7701.22	7029.46	8372.98	7870.43	4816.5	10092.9	6798.27	8808.69	5775.93	9552.84	5276.39	2010.42	2.06021e+06	1435.34	18.6378	320.952	-0.250266	0.512103	-0.297083	0.992384
Solonetz	whole	no	Al4	20	36823.1	35196.9	38449.4	35853.4	31563.6	42552.5	34245.6	40036.5	32799.2	42224.6	10988.9	5790.81	1.20741e+07	3474.78	9.43641	776.985	0.392348	0.512103	-1.03624	0.992384
Solonetz	whole	no	Si4	20	290187	276971	303404	289162	252343	355362	269402	298831	258974	338128	103018	29429.5	7.97489e+08	28239.8	9.73159	6314.62	1.03233	0.512103	0.972732	0.992384
Solonetz	whole	no	K4	20	16292	15702.8	16881.1	16058	14295.5	18649.7	15342.7	17315.8	14678.3	17995.5	4354.22	1973.17	1.58474e+06	1258.86	7.72691	281.491	0.220067	0.512103	-0.986413	0.992384
Solonetz	whole	no	Ca4	20	4043.56	2542.53	5544.58	4162.31	0	8720.99	427.846	6880.29	0	8221.45	8720.99	6452.44	1.02862e+07	3207.22	79.3167	717.155	-0.0422337	0.512103	-1.52953	0.992384
Solonetz	whole	no	Ti4	20	3835.08	3750.35	3919.81	3776.14	3534.12	4134.74	3714.4	3985.86	3593.89	4076.61	600.62	271.454	32776.6	181.043	4.72071	40.4825	0.13761	0.512103	-1.13631	0.992384
Solonetz	whole	no	Mn4	20	81.6355	48.0468	115.224	96.1384	0	194.322	0	149.491	0	155.646	194.322	149.491	5150.74	71.7686	87.9135	16.048	-0.0628161	0.512103	-1.77364	0.992384
Solonetz	whole	no	Fe4	20	27628.2	24971.8	30284.6	26263.3	16669.2	36162.1	24831.4	32923.2	20753.1	35873.1	19492.9	8091.84	3.22147e+07	5675.8	20.5435	1269.15	0.0153147	0.512103	-0.367492	0.992384
Solonetz	whole	no	P4	20	252.358	215.333	289.384	267.057	107.59	383.449	194.058	294.561	132.461	351.245	275.859	100.504	6258.68	79.1118	31.349	17.6899	-0.350837	0.512103	-0.684679	0.992384
Solonetz	whole	no	S4	20	712.727	456.995	968.46	493.79	283.715	2544.93	443.45	689.108	318.947	1493.62	2261.22	245.658	298575	546.42	76.6661	122.183	2.44566	0.512103	6.35294	0.992384
Solonetz	whole	no	Cr4	20	151.535	142.706	160.364	159.696	119.27	183.652	134.046	165.945	126.07	172.038	64.382	31.8992	355.89	18.865	12.4493	4.21835	-0.192216	0.512103	-1.27827	0.992384
Solonetz	whole	no	V4	20	94.0853	90.2007	97.97	93.6645	79.649	107.708	87.6343	101.048	83.5627	105.537	28.0585	13.414	68.8945	8.30027	8.82206	1.856	0.0373805	0.512103	-1.08191	0.992384
Solonetz	whole	no	Co4	20	7.43575	6.09954	8.77196	7.0325	2.948	12.868	5.2205	9.699	3.91925	11.4985	9.92	4.4785	8.15132	2.85505	38.3963	0.638409	0.258544	0.512103	-0.889477	0.992384
Solonetz	whole	no	Ni4	20	42.7284	38.8816	46.5751	45.879	22.357	50.124	42.691	46.8618	25.527	48.9695	27.767	4.17075	67.5581	8.21937	19.2363	1.83791	-1.88995	0.512103	2.46105	0.992384
Solonetz	whole	no	Cu4	20	16.7157	15.0291	18.4023	17.625	6.88	20.661	16.0392	19.209	10.6245	20.025	13.781	3.16975	12.9867	3.6037	21.5588	0.805812	-1.62481	0.512103	2.42475	0.992384
Solonetz	whole	no	Zn4	20	65.9413	61.3924	70.4902	62.966	49.5225	81.4505	60.301	76.5798	54.454	80.0055	31.928	16.2788	94.4705	9.7196	14.7398	2.17337	0.217697	0.512103	-0.832218	0.992384
Solonetz	whole	no	Sr4	20	106.349	95.7326	116.966	113.492	68.177	140.23	86.077	123.352	70.797	133.825	72.0525	37.275	514.571	22.6841	21.3299	5.07233	-0.376053	0.512103	-1.02972	0.992384
Solonetz	whole	no	Ba4	20	370.051	351.98	388.122	372.279	313.719	446.195	338.624	391.365	318.979	432.66	132.476	52.7405	1490.9	38.6122	10.4343	8.63395	0.441226	0.512103	-0.31389	0.992384
Solonetz	whole	no	Pb4	20	12.3559	10.6017	14.1101	11.726	5.405	19.746	9.5415	15.1045	8.2615	17.4097	14.341	5.563	14.0492	3.74822	30.3355	0.838128	0.212387	0.512103	-0.619005	0.992384
Solonetz	whole	no	Na_m	20	6.53916	3.99049	9.08782	6.67101	0	20.9872	0.292919	10.2028	0	10.939	20.9872	9.90988	29.6556	5.4457	83.2782	1.21769	0.650281	0.512103	1.02388	0.992384
Solonetz	whole	no	Mg_m	20	28.253	22.6744	33.8316	30.7733	9.80337	43.5377	19.5562	39.5608	11.3313	42.6227	33.7344	20.0046	142.08	11.9197	42.1893	2.66533	-0.198455	0.512103	-1.52422	0.992384
Solonetz	whole	no	Al_m	20	5.67625	5.07133	6.28116	5.28169	3.81692	8.32569	4.85159	6.70148	4.31976	7.84744	4.50876	1.84989	1.67061	1.29252	22.7707	0.289017	0.759428	0.512103	-0.352013	0.992384
Solonetz	whole	no	Si_m	20	0.3735	0.336277	0.410723	0.382692	0.158755	0.498263	0.363253	0.417392	0.257399	0.46016	0.339508	0.0541388	0.00632551	0.0795331	21.294	0.0177841	-1.3005	0.512103	2.31279	0.992384
Solonetz	whole	no	K_m	20	2.13901	1.98199	2.29603	2.19866	1.38602	2.70418	1.91967	2.3665	1.65683	2.51914	1.31816	0.446834	0.112562	0.335502	15.6849	0.0750205	-0.620009	0.512103	0.160837	0.992384
Solonetz	whole	no	Ca_m	20	70.8534	57.0368	84.6699	83.5283	27.4075	100	35.9813	99.1587	30.8139	100	72.5925	63.1775	871.527	29.5216	41.6658	6.60124	-0.413477	0.512103	-1.69149	0.992384
Solonetz	whole	no	Ti_m	20	0.128946	0.114781	0.143111	0.129824	0.0795343	0.171667	0.108062	0.157233	0.0833995	0.166814	0.0921324	0.0491702	0.000916063	0.0302665	23.4722	0.0067678	-0.277411	0.512103	-1.03263	0.992384
Solonetz	whole	no	Mn_m	20	82.7603	75.498	90.0226	80.4545	58.1913	100	68.3894	100	64.3719	100	41.8087	31.6106	240.783	15.5172	18.7496	3.46975	-0.0183317	0.512103	-1.75037	0.992384
Solonetz	whole	no	Fe_m	20	4.94984	4.51753	5.38216	4.68337	3.53988	6.75791	4.24274	5.72947	3.9167	6.29408	3.21803	1.48673	0.853277	0.92373	18.6618	0.206552	0.511943	0.512103	-0.695156	0.992384
Solonetz	whole	no	P_m	20	50.5484	40.7942	60.3026	51.9155	18.5216	83.5723	29.2433	68.3514	22.6308	76.9162	65.0508	39.1081	434.376	20.8417	41.2312	4.66034	-0.0831079	0.512103	-1.30353	0.992384
Solonetz	whole	no	S_m	20	28.0903	17.8697	38.311	31.787	2.6575	54.4191	5.32833	50.391	3.05067	51.6111	51.7616	45.0627	476.913	21.8383	77.7432	4.8832	-0.0542039	0.512103	-2.02448	0.992384
Solonetz	whole	no	Cr_m	20	2.05845	1.83698	2.27992	2.17121	1.02543	2.91449	1.71015	2.34396	1.40043	2.59201	1.88906	0.633811	0.223931	0.473213	22.9888	0.105814	-0.447064	0.512103	-0.124228	0.992384
Solonetz	whole	no	V_m	20	13.7306	12.4487	15.0125	14.3988	6.78989	16.842	11.7419	15.8154	9.63582	16.3117	10.0521	4.07354	7.50239	2.73905	19.9485	0.61247	-1.17462	0.512103	0.863666	0.992384
Solonetz	whole	no	Co_m	20	47.4956	39.0551	55.936	45.6252	24.3059	80.3467	30.7214	61.7982	25.806	72.741	56.0408	31.0768	325.246	18.0346	37.9711	4.03265	0.326598	0.512103	-1.22518	0.992384
Solonetz	whole	no	Ni_m	20	21.7782	17.2524	26.304	17.3414	12.0632	37.8972	12.8607	29.6657	12.5515	37.2187	25.8341	16.8051	93.5125	9.67019	44.403	2.16232	0.516606	0.512103	-1.37619	0.992384
Solonetz	whole	no	Cu_m	20	36.4896	30.8195	42.1597	32.3306	23.4778	59.5294	25.2401	45.8712	24.4269	55.1678	36.0516	20.6311	146.779	12.1152	33.2019	2.70905	0.58706	0.512103	-1.03586	0.992384
Solonetz	whole	no	Zn_m	20	8.19947	7.21819	9.18074	7.79627	5.84375	14.234	6.79244	8.56962	6.20023	11.4638	8.3902	1.77719	4.39605	2.09668	25.5709	0.468831	1.5748	0.512103	2.60443	0.992384
Solonetz	whole	no	Sr_m	20	45.1528	34.8411	55.4646	44.8244	9.52935	75.2982	27.9393	63.9122	13.4094	74.7588	65.7688	35.9729	485.45	22.0329	48.7963	4.92671	-0.141054	0.512103	-1.31268	0.992384
Solonetz	whole	no	Ba_m	20	13.6887	11.7411	15.6364	13.7472	6.40166	23.1752	11.1218	16.1821	8.79386	19.5464	16.7735	5.06031	17.3186	4.16156	30.4014	0.930554	0.504936	0.512103	0.177971	0.992384
Solonetz	whole	no	Pb_m	20	39.0047	35.6716	42.3378	38.2842	29.4786	54.9583	33.0394	43.5949	31.387	49.8262	25.4798	10.5554	50.7191	7.12173	18.2587	1.59247	0.79257	0.512103	0.0820004	0.992384
Solonetz	whole	no	R	20	5.67244	5.25808	6.0868	5.4778	4.79803	8.16595	5.16184	5.65712	4.88738	7.06377	3.36793	0.495274	0.783845	0.88535	15.6079	0.19797	2.03606	0.512103	3.97307	0.992384
Solonetz	whole	no	CIW	20	63.7993	57.3246	70.274	60.5331	45.3139	82.3301	51.4224	77.3327	46.133	80.6662	37.0162	25.9103	191.393	13.8345	21.6844	3.09348	0.0136864	0.512103	-1.79284	0.992384
Solonetz	whole	no	CIA	20	56.9457	51.7351	62.1563	54.4264	41.9545	72.1497	47.1455	66.8851	42.5826	71.2173	30.1952	19.7396	123.953	11.1334	19.5509	2.48951	0.0226491	0.512103	-1.73603	0.992384
Solonetz	whole	no	WIP	20	3523.74	3325.02	3722.46	3703.29	2808.6	4033.56	3090.51	3880.84	2995.57	4020.22	1224.95	790.333	180294	424.61	12.05	94.9457	-0.27224	0.512103	-1.63489	0.992384
Solonetz	whole	no	PWI	20	79.6172	78.4701	80.7644	79.3196	76.6032	85.8606	78.1511	79.8926	76.9459	83.5776	9.25741	1.7415	6.00797	2.45112	3.07863	0.548086	1.44829	0.512103	2.20058	0.992384
Solonetz	whole	no	Vogt Ratio	20	1.8843	1.44057	2.32803	1.42077	0.840746	3.29646	1.03472	2.93959	0.865776	3.14837	2.45571	1.90486	0.898902	0.948104	50.316	0.212003	0.318983	0.512103	-1.77314	0.992384
Solonetz	whole	no	PIA	20	59.4524	52.6806	66.2243	55.5462	40.5539	79.4273	46.5763	73.3261	41.2337	77.708	38.8734	26.7499	209.361	14.4693	24.3376	3.23543	0.0573604	0.512103	-1.78776	0.992384
Solonetz	whole	no	STI	20	80.8185	80.267	81.3699	80.6051	79.314	83.7385	80.1045	80.9469	79.6288	82.7683	4.42444	0.842404	1.38839	1.1783	1.45796	0.263476	1.4556	0.512103	2.05092	0.992384
Solonetz	whole	no	B/A	20	0.98772	0.805415	1.17003	1.01996	0.52673	1.57631	0.61191	1.31356	0.542768	1.54477	1.04958	0.701653	0.151732	0.389528	39.4371	0.0871012	0.19822	0.512103	-1.62081	0.992384
Solonetz	whole	no	B/R	20	0.692338	0.564574	0.820102	0.718015	0.357715	1.11111	0.437519	0.918344	0.370325	1.07844	0.753396	0.480825	0.0745246	0.272992	39.4304	0.0610429	0.186154	0.512103	-1.60244	0.992384
Solonetz	whole	no	Si/R	20	3.98968	3.64316	4.33621	3.8355	3.27409	6.07245	3.57701	3.9733	3.33796	5.1633	2.79836	0.396289	0.548218	0.740417	18.5583	0.165562	2.04789	0.512103	4.00406	0.992384
Solonetz	whole	no	WI-1	20	14.6648	13.019	16.3107	14.5173	10.5677	23.9317	11.9844	15.5423	10.8004	19.5323	13.364	3.55787	12.3674	3.51673	23.9807	0.786364	1.44939	0.512103	2.54609	0.992384
Solonetz	whole	no	WI-2	20	4.32975	3.98761	4.67189	4.33949	3.35648	6.13535	3.73523	4.61969	3.42394	5.27443	2.77887	0.884459	0.534429	0.731047	16.8843	0.163467	0.980857	0.512103	1.43728	0.992384
Solonetz	whole	no	Si/Ses	20	4.16266	3.78921	4.53611	3.99803	3.39549	6.41463	3.72199	4.14388	3.45895	5.42278	3.01915	0.421889	0.636716	0.797945	19.1691	0.178426	2.05491	0.512103	4.04232	0.992384
Solonetz	whole	no	Si/Fe	20	15.8225	13.5393	18.1056	14.802	11.6158	29.9098	13.0247	15.5012	11.8353	23.4762	18.294	2.47652	23.7986	4.87839	30.832	1.09084	2.20929	0.512103	4.59138	0.992384
Solonetz	whole	no	a	20	1.22089	1.08532	1.35647	1.11659	0.877828	1.96396	1.03825	1.35831	0.93818	1.67444	1.08614	0.320055	0.083918	0.289686	23.7274	0.0647758	1.45979	0.512103	1.8847	0.992384
Solonetz	whole	no	ba-1	20	0.337262	0.315164	0.35936	0.339478	0.258648	0.444325	0.30539	0.35565	0.271539	0.403256	0.185678	0.0502597	0.00222942	0.0472168	14	0.010558	0.436561	0.512103	0.533892	0.992384
Solonetz	whole	no	ba-2	20	0.650458	0.467958	0.832958	0.652034	0.179872	1.23996	0.269114	0.97008	0.212499	1.20363	1.06009	0.700966	0.152058	0.389946	59.9495	0.0871946	0.2441	0.512103	-1.55408	0.992384
Solonetz	whole	no	_Ba	20	0.822971	0.653027	0.992916	0.837444	0.386006	1.38353	0.495235	1.12124	0.404171	1.34857	0.997528	0.626004	0.131855	0.363118	44.1228	0.0811957	0.24301	0.512103	-1.55414	0.992384
Solonetz	whole	topsoil	1000-500	3	0			0	0	0	0	0	0	0	0	0	0	0	0	0
Solonetz	whole	topsoil	500-250	3	0.477778	-1.57793	2.53349	0	0	1.43333	0	1.43333	0	1.43333	1.43333	1.43333	0.684815	0.827535	173.205	0.477778	1.73205	1.22474
Solonetz	whole	topsoil	250-50	3	19.5889	13.5485	25.6293	20.5	16.8333	21.4333	16.8333	21.4333	16.8333	21.4333	4.6	4.6	5.91259	2.43158	12.4131	1.40387	-1.44941	1.22474
Solonetz	whole	topsoil	50-10	3	47.8778	41.1139	54.6416	47.6667	45.2667	50.7	45.2667	50.7	45.2667	50.7	5.43333	5.43333	7.4137	2.72281	5.68701	1.57202	0.346807	1.22474
Solonetz	whole	topsoil	10-5	3	10.7222	8.44196	13.0025	10.6667	9.83333	11.6667	9.83333	11.6667	9.83333	11.6667	1.83333	1.83333	0.842593	0.917928	8.56099	0.529966	0.271355	1.22474
Solonetz	whole	topsoil	5-1	3	17.3	11.7707	22.8293	18.0333	14.8	19.0667	14.8	19.0667	14.8	19.0667	4.26667	4.26667	4.95444	2.22586	12.8662	1.2851	-1.32165	1.22474
Solonetz	whole	topsoil	<1	3	4.03333	2.12344	5.94323	4.1	3.23333	4.76667	3.23333	4.76667	3.23333	4.76667	1.53333	1.53333	0.591111	0.768838	19.0621	0.443889	-0.387266	1.22474
Solonetz	whole	topsoil	EC, µS/cm	2	140.5	-489.728	770.728	140.5	90.9	190.1	90.9	190.1	90.9	190.1	99.2	99.2	4920.32	70.145	49.9253	49.6
Solonetz	whole	topsoil	pH	2	7.165	2.52724	11.8028	7.165	6.8	7.53	6.8	7.53	6.8	7.53	0.73	0.73	0.26645	0.516188	7.2043	0.365
Solonetz	whole	topsoil	TOC,%	3	1.71163	-1.23226	4.65552	1.07113	0.984638	3.07913	0.984638	3.07913	0.984638	3.07913	2.09449	2.09449	1.40441	1.18508	69.2366	0.684204	1.72168	1.22474
Solonetz	whole	topsoil	LOI,%	3	5.89667	1.71443	10.0789	4.97	4.88	7.84	4.88	7.84	4.88	7.84	2.96	2.96	2.83443	1.68358	28.5513	0.972014	1.72648	1.22474
Solonetz	whole	topsoil	Na	3	14591.4	8205.93	20976.9	15729	11648.4	16396.8	11648.4	16396.8	11648.4	16396.8	4748.39	4748.39	6.60745e+06	2570.5	17.6165	1484.08	-1.60149	1.22474
Solonetz	whole	topsoil	Mg	3	6120	3612.62	8627.38	5760	5340	7260	5340	7260	5340	7260	1920	1920	1018800	1009.36	16.4927	582.752	1.40082	1.22474
Solonetz	whole	topsoil	Al	3	35228.8	26874.8	43582.9	33800	32816.2	39070.3	32816.2	39070.3	32816.2	39070.3	6254.05	6254.05	1.13095e+07	3362.95	9.54603	1941.6	1.56679	1.22474
Solonetz	whole	topsoil	Si	3	344649	301432	387865	353407	324613	355927	324613	355927	324613	355927	31313.3	31313.3	3.02655e+08	17397	5.04774	10044.2	-1.69126	1.22474
Solonetz	whole	topsoil	K	3	17204.3	12968.1	21440.4	16346.8	16097.9	19168.1	16097.9	19168.1	16097.9	19168.1	3070.21	3070.21	2.90796e+06	1705.28	9.91194	984.541	1.69062	1.22474
Solonetz	whole	topsoil	Ca	3	7309.52	443.475	14175.6	5785.71	5642.86	10500	5642.86	10500	5642.86	10500	4857.14	4857.14	7.63946e+06	2763.96	37.8131	1595.77	1.72685	1.22474
Solonetz	whole	topsoil	Ti	3	4020	3870.95	4169.05	4020	3960	4080	3960	4080	3960	4080	120	120	3600	60	1.49254	34.641	0	1.22474
Solonetz	whole	topsoil	Mn	3	699.765	554.057	845.473	673.944	658.451	766.901	658.451	766.901	658.451	766.901	108.451	108.451	3440.45	58.6554	8.38215	33.8647	1.5971	1.22474
Solonetz	whole	topsoil	Fe	3	20860	9949.2	31770.8	18830	17850	25900	17850	25900	17850	25900	8050	8050	1.92913e+07	4392.19	21.0555	2535.83	1.63555	1.22474
Solonetz	whole	topsoil	P	3	422.066	296.824	547.307	392.958	392.958	480.282	392.958	480.282	392.958	480.282	87.3239	87.3239	2541.82	50.4165	11.9452	29.108	1.73205	1.22474
Solonetz	whole	topsoil	S	3	433.333	-140.354	1007.02	300	300	700	300	700	300	700	400	400	53333.3	230.94	53.2939	133.333	1.73205	1.22474
Solonetz	whole	topsoil	Cr	3	171.667	164.078	179.256	171	169	175	169	175	169	175	6	6	9.33333	3.05505	1.77964	1.76383	0.93522	1.22474
Solonetz	whole	topsoil	V	3	99.3333	67.3918	131.275	94	90	114	90	114	90	114	24	24	165.333	12.8582	12.9445	7.42369	1.54539	1.22474
Solonetz	whole	topsoil	Co	3	14	11.5159	16.4841	14	13	15	13	15	13	15	2	2	1	1	7.14286	0.57735	0	1.22474
Solonetz	whole	topsoil	Ni	3	38.3333	23.7776	52.8891	36	34	45	34	45	34	45	11	11	34.3333	5.85947	15.2856	3.38296	1.50781	1.22474
Solonetz	whole	topsoil	Cu	3	21.6667	5.6959	37.6374	19	17	29	17	29	17	29	12	12	41.3333	6.4291	29.6728	3.71184	1.54539	1.22474
Solonetz	whole	topsoil	Zn	3	64.3333	28.4779	100.189	56	56	81	56	81	56	81	25	25	208.333	14.4338	22.4359	8.33333	1.73205	1.22474
Solonetz	whole	topsoil	Rb	3	72.3333	60.0794	84.5873	70	69	78	69	78	69	78	9	9	24.3333	4.93288	6.81965	2.848	1.65232	1.22474
Solonetz	whole	topsoil	Sr	3	154.667	148.415	160.918	155	152	157	152	157	152	157	5	5	6.33333	2.51661	1.62712	1.45297	-0.585583	1.22474
Solonetz	whole	topsoil	Zr	3	456.333	332.766	579.901	482	399	488	399	488	399	488	89	89	2474.33	49.7427	10.9005	28.7189	-1.70374	1.22474
Solonetz	whole	topsoil	Ba	3	493.333	443.568	543.099	492	474	514	474	514	474	514	40	40	401.333	20.0333	4.06081	11.5662	0.298175	1.22474
Solonetz	whole	topsoil	Th	3	8	0.547587	15.4524	8	5	11	5	11	5	11	6	6	9	3	37.5	1.73205	-4.44089e-16	1.22474
Solonetz	whole	topsoil	Y	3	29	24.0317	33.9683	29	27	31	27	31	27	31	4	4	4	2	6.89655	1.1547	0	1.22474
Solonetz	whole	topsoil	Nb	3	17	14.5159	19.4841	17	16	18	16	18	16	18	2	2	1	1	5.88235	0.57735	0	1.22474
Solonetz	whole	topsoil	Pb	3	21	18.5159	23.4841	21	20	22	20	22	20	22	2	2	1	1	4.7619	0.57735	0	1.22474
Solonetz	whole	topsoil	Cl	3	108.333	69.0295	147.637	112	91	122	91	122	91	122	31	31	250.333	15.8219	14.6049	9.13479	-0.986849	1.22474
Solonetz	whole	topsoil	Li1	3	0.170667	-0.064138	0.405471	0.128	0.105	0.279	0.105	0.279	0.105	0.279	0.174	0.174	0.00893433	0.0945216	55.3838	0.0545721	1.61739	1.22474
Solonetz	whole	topsoil	Be1	3	0.035			0.035	0.035	0.035	0.035	0.035	0.035	0.035	0	0	0	0	0	0
Solonetz	whole	topsoil	B1	3	0.525833	0.119526	0.93214	0.47	0.3975	0.71	0.3975	0.71	0.3975	0.71	0.3125	0.3125	0.0267521	0.163561	31.105	0.0944318	1.35713	1.22474
Solonetz	whole	topsoil	Na1	3	135.158	-23.3443	293.661	134.4	71.735	199.34	71.735	199.34	71.735	199.34	127.605	127.605	4071.19	63.8059	47.2082	36.8383	0.053475	1.22474
Solonetz	whole	topsoil	Mg1	3	327.657	95.4828	559.83	300.97	250.44	431.56	250.44	431.56	250.44	431.56	181.12	181.12	8735.25	93.4625	28.5245	53.9606	1.18014	1.22474
Solonetz	whole	topsoil	Al1	3	15.925	15.7095	16.1405	15.88	15.87	16.025	15.87	16.025	15.87	16.025	0.155	0.155	0.007525	0.0867468	0.544721	0.0500833	1.70619	1.22474
Solonetz	whole	topsoil	Si1	3	46.1917	-2.73814	95.1215	38.015	31.9	68.66	31.9	68.66	31.9	68.66	36.76	36.76	387.968	19.6969	42.6417	11.372	1.54614	1.22474
Solonetz	whole	topsoil	P1	3	2.06	1.22338	2.89662	2.1	1.705	2.375	1.705	2.375	1.705	2.375	0.67	0.67	0.113425	0.336786	16.3488	0.194444	-0.526924	1.22474
Solonetz	whole	topsoil	S1	3	7.28667	-4.92234	19.4957	5.59	3.445	12.825	3.445	12.825	3.445	12.825	9.38	9.38	24.1551	4.91478	67.449	2.83755	1.36834	1.22474
Solonetz	whole	topsoil	K1	3	215.748	-133.696	565.192	137.025	132.065	378.155	132.065	378.155	132.065	378.155	246.09	246.09	19788.1	140.67	65.201	81.216	1.72963	1.22474
Solonetz	whole	topsoil	Ca1	3	1624.11	-163.801	3412.02	1347.08	1084.06	2441.2	1084.06	2441.2	1084.06	2441.2	1357.14	1357.14	518014	719.732	44.3154	415.537	1.47547	1.22474
Solonetz	whole	topsoil	Ti1	3	0.07			0.07	0.07	0.07	0.07	0.07	0.07	0.07	0	0	0	0	0	0
Solonetz	whole	topsoil	V1	3	0.0125			0.0125	0.0125	0.0125	0.0125	0.0125	0.0125	0.0125	0	0	0	0	0	0
Solonetz	whole	topsoil	Cr1	3	0.153667	0.103469	0.203864	0.142	0.142	0.177	0.142	0.177	0.142	0.177	0.035	0.035	0.000408333	0.0202073	13.1501	0.0116667	1.73205	1.22474
Solonetz	whole	topsoil	Mn1	3	81.9493	-11.4754	175.374	72.321	50.091	123.436	50.091	123.436	50.091	123.436	73.345	73.345	1414.4	37.6085	45.8924	21.7133	1.07656	1.22474
Solonetz	whole	topsoil	Fe1	3	0.448333	-0.108293	1.00496	0.565	0.19	0.59	0.19	0.59	0.19	0.59	0.4	0.4	0.0502083	0.224072	49.9789	0.129368	-1.70783	1.22474
Solonetz	whole	topsoil	Co1	3	0.207167	-0.00844709	0.42278	0.226	0.1125	0.283	0.1125	0.283	0.1125	0.283	0.1705	0.1705	0.00753358	0.0867962	41.8968	0.0501118	-0.930453	1.22474
Solonetz	whole	topsoil	Ni1	3	0.990333	0.891401	1.08927	0.9875	0.952	1.0315	0.952	1.0315	0.952	1.0315	0.0795	0.0795	0.00158608	0.0398257	4.02144	0.0229934	0.318525	1.22474
Solonetz	whole	topsoil	Cu1	3	0.138333	0.0709251	0.205742	0.154	0.107	0.154	0.107	0.154	0.107	0.154	0.047	0.047	0.000736333	0.0271355	19.616	0.0156667	-1.73205	1.22474
Solonetz	whole	topsoil	Zn1	3	0.708667	0.219995	1.19734	0.698	0.5175	0.9105	0.5175	0.9105	0.5175	0.9105	0.393	0.393	0.0386976	0.196717	27.7588	0.113575	0.243288	1.22474
Solonetz	whole	topsoil	Sr1	3	16.078	7.58864	24.5674	15.298	13.118	19.818	13.118	19.818	13.118	19.818	6.7	6.7	11.6788	3.41743	21.2553	1.97305	0.973583	1.22474
Solonetz	whole	topsoil	Ba1	3	18.714	7.2587	30.1693	16.249	15.859	24.034	15.859	24.034	15.859	24.034	8.175	8.175	21.2648	4.61138	24.6413	2.66238	1.71812	1.22474
Solonetz	whole	topsoil	Cd1	3	0.0841667	0.0636694	0.104664	0.084	0.076	0.0925	0.076	0.0925	0.076	0.0925	0.0165	0.0165	6.80833e-05	0.00825126	9.80348	0.00476387	0.0908581	1.22474
Solonetz	whole	topsoil	Pb1	3	0.111667	-0.0120569	0.23539	0.1315	0.055	0.1485	0.055	0.1485	0.055	0.1485	0.0935	0.0935	0.00248058	0.0498055	44.6019	0.0287552	-1.50781	1.22474
Solonetz	whole	topsoil	Li2	3	0.0236667	0.00803764	0.0392957	0.0245	0.017	0.0295	0.017	0.0295	0.017	0.0295	0.0125	0.0125	3.95833e-05	0.00629153	26.5839	0.00363242	-0.585583	1.22474
Solonetz	whole	topsoil	Be2	3	0.0275			0.0275	0.0275	0.0275	0.0275	0.0275	0.0275	0.0275	0	0	0	0	0	0
Solonetz	whole	topsoil	B2	3	0			0	0	0	0	0	0	0	0	0	0	0	0	0
Solonetz	whole	topsoil	Na2	3	0			0	0	0	0	0	0	0	0	0	0	0	0	0
Solonetz	whole	topsoil	Mg2	3	19.0633	-29.1517	67.2784	17.64	0.405	39.145	0.405	39.145	0.405	39.145	38.74	38.74	376.716	19.4092	101.814	11.2059	0.328224	1.22474
Solonetz	whole	topsoil	Al2	3	68.9883	26.8548	111.122	63.225	55.66	88.08	55.66	88.08	55.66	88.08	32.42	32.42	287.676	16.961	24.5853	9.79245	1.35254	1.22474
Solonetz	whole	topsoil	Si2	3	14.2967	-3.63895	32.2323	14.33	7.06	21.5	7.06	21.5	7.06	21.5	14.44	14.44	52.1292	7.22006	50.5017	4.1685	-0.020775	1.22474
Solonetz	whole	topsoil	P2	3	3.375	0.18124	6.56876	3.71	1.955	4.46	1.955	4.46	1.955	4.46	2.505	2.505	1.65293	1.28566	38.0937	0.742277	-1.09294	1.22474
Solonetz	whole	topsoil	S2	3	3.01	1.16399	4.85601	3.045	2.25	3.735	2.25	3.735	2.25	3.735	1.485	1.485	0.552225	0.743118	24.6883	0.42904	-0.211475	1.22474
Solonetz	whole	topsoil	K2	3	15.385	-8.8216	39.5916	16.75	5.03	24.375	5.03	24.375	5.03	24.375	19.345	19.345	94.9547	9.74447	63.3375	5.62597	-0.617989	1.22474
Solonetz	whole	topsoil	Ca2	3	258.86	80.8952	436.825	240.775	197.995	337.81	197.995	337.81	197.995	337.81	139.815	139.815	5132.36	71.6405	27.6754	41.3617	1.06359	1.22474
Solonetz	whole	topsoil	Ti2	3	1.355	1.05356	1.65644	1.32	1.255	1.49	1.255	1.49	1.255	1.49	0.235	0.235	0.014725	0.121347	8.95547	0.0700595	1.18996	1.22474
Solonetz	whole	topsoil	V2	3	2.0025	0.325569	3.67943	1.7725	1.4725	2.7625	1.4725	2.7625	1.4725	2.7625	1.29	1.29	0.4557	0.675056	33.7106	0.389744	1.35522	1.22474
Solonetz	whole	topsoil	Cr2	3	0.0278333	-0.0545031	0.11017	0.019	0	0.0645	0	0.0645	0	0.0645	0.0645	0.0645	0.00109858	0.0331449	119.083	0.0191362	1.1141	1.22474
Solonetz	whole	topsoil	Mn2	3	359.844	278.149	441.539	345.26	336.771	397.5	336.771	397.5	336.771	397.5	60.73	60.73	1081.54	32.8868	9.13917	18.9872	1.60309	1.22474
Solonetz	whole	topsoil	Fe2	3	201.663	123.533	279.794	183.685	183.325	237.98	183.325	237.98	183.325	237.98	54.655	54.655	989.208	31.4517	15.5961	18.1586	1.7318	1.22474
Solonetz	whole	topsoil	Co2	3	5.02117	3.84915	6.19319	4.8075	4.694	5.562	4.694	5.562	4.694	5.562	0.868	0.868	0.222596	0.471801	9.39624	0.272394	1.61996	1.22474
Solonetz	whole	topsoil	Ni2	3	4.943	2.67058	7.21542	5.093	3.9625	5.7735	3.9625	5.7735	3.9625	5.7735	1.811	1.811	0.836805	0.914771	18.5064	0.528143	-0.71805	1.22474
Solonetz	whole	topsoil	Cu2	3	4.76033	0.752482	8.76818	3.858	3.8	6.623	3.8	6.623	3.8	6.623	2.823	2.823	2.60299	1.61338	33.8921	0.931484	1.72953	1.22474
Solonetz	whole	topsoil	Zn2	3	1.20967	-0.343466	2.7628	0.8975	0.802	1.9295	0.802	1.9295	0.802	1.9295	1.1275	1.1275	0.3909	0.62522	51.6853	0.360971	1.6867	1.22474
Solonetz	whole	topsoil	Sr2	3	0			0	0	0	0	0	0	0	0	0	0	0	0	0
Solonetz	whole	topsoil	Ba2	3	3.60267	-1.29331	8.49865	4.476	1.346	4.986	1.346	4.986	1.346	4.986	3.64	3.64	3.88443	1.9709	54.7066	1.1379	-1.60249	1.22474
Solonetz	whole	topsoil	Cd2	3	0.093	0.0735983	0.112402	0.089	0.088	0.102	0.088	0.102	0.088	0.102	0.014	0.014	6.1e-05	0.00781025	8.39812	0.00450925	1.70016	1.22474
Solonetz	whole	topsoil	Pb2	3	2.44167	0.322513	4.56082	2.095	1.8165	3.4135	1.8165	3.4135	1.8165	3.4135	1.597	1.597	0.727736	0.853074	34.9382	0.492523	1.52669	1.22474
Solonetz	whole	topsoil	Li3	3	0.716	0.311223	1.12078	0.762	0.535	0.851	0.535	0.851	0.535	0.851	0.316	0.316	0.026551	0.162945	22.7577	0.0940762	-1.16913	1.22474
Solonetz	whole	topsoil	Be3	3	0.155	-0.124672	0.434672	0.09	0.09	0.285	0.09	0.285	0.09	0.285	0.195	0.195	0.012675	0.112583	72.6344	0.065	1.73205	1.22474
Solonetz	whole	topsoil	B3	3	0			0	0	0	0	0	0	0	0	0	0	0	0	0
Solonetz	whole	topsoil	Na3	3	0.753333	-2.488	3.99467	0	0	2.26	0	2.26	0	2.26	2.26	2.26	1.70253	1.30481	173.205	0.753333	1.73205	1.22474
Solonetz	whole	topsoil	Mg3	3	317.157	182.94	451.373	340.24	255.42	355.81	255.42	355.81	255.42	355.81	100.39	100.39	2919.17	54.0293	17.0355	31.1938	-1.57164	1.22474
Solonetz	whole	topsoil	Al3	3	1506.25	442.891	2569.61	1346.69	1180.88	1991.17	1180.88	1991.17	1180.88	1991.17	810.285	810.285	183235	428.059	28.4189	247.14	1.44431	1.22474
Solonetz	whole	topsoil	Si3	3	715.575	212.009	1219.14	691.305	526.09	929.33	526.09	929.33	526.09	929.33	403.24	403.24	41092.4	202.713	28.3286	117.036	0.531045	1.22474
Solonetz	whole	topsoil	P3	3	113.753	57.0795	170.427	106.49	95.455	139.315	95.455	139.315	95.455	139.315	43.86	43.86	520.492	22.8143	20.0559	13.1718	1.28744	1.22474
Solonetz	whole	topsoil	S3	3	9.13333	2.90109	15.3656	9.795	6.36	11.245	6.36	11.245	6.36	11.245	4.885	4.885	6.29416	2.50882	27.4688	1.44847	-1.10426	1.22474
Solonetz	whole	topsoil	K3	3	99.7017	21.0861	178.317	89.645	74.305	135.155	74.305	135.155	74.305	135.155	60.85	60.85	1001.53	31.647	31.7417	18.2714	1.28559	1.22474
Solonetz	whole	topsoil	Ca3	3	626.288	22.1517	1230.42	549.21	430.97	898.685	430.97	898.685	430.97	898.685	467.715	467.715	59145.1	243.198	38.8316	140.41	1.28295	1.22474
Solonetz	whole	topsoil	Ti3	3	3.75333	2.80729	4.69937	3.58	3.49	4.19	3.49	4.19	3.49	4.19	0.7	0.7	0.145033	0.380832	10.1465	0.219874	1.62386	1.22474
Solonetz	whole	topsoil	V3	3	6.7475	0.917392	12.5776	5.9575	4.8975	9.3875	4.8975	9.3875	4.8975	9.3875	4.49	4.49	5.5081	2.34693	34.7823	1.355	1.34311	1.22474
Solonetz	whole	topsoil	Cr3	3	2.00633	1.11738	2.89529	1.988	1.658	2.373	1.658	2.373	1.658	2.373	0.715	0.715	0.128058	0.357852	17.8361	0.206606	0.229937	1.22474
Solonetz	whole	topsoil	Mn3	3	360.609	185.132	536.087	320.071	319.581	442.176	319.581	442.176	319.581	442.176	122.595	122.595	4989.9	70.6392	19.5889	40.7836	1.73196	1.22474
Solonetz	whole	topsoil	Fe3	3	1128.98	740.063	1517.9	1088.62	996.55	1301.77	996.55	1301.77	996.55	1301.77	305.22	305.22	24511.3	156.561	13.8674	90.3905	1.08289	1.22474
Solonetz	whole	topsoil	Co3	3	5.17617	2.94372	7.40861	4.764	4.5575	6.207	4.5575	6.207	4.5575	6.207	1.6495	1.6495	0.807624	0.898679	17.3619	0.518852	1.62974	1.22474
Solonetz	whole	topsoil	Ni3	3	7.92967	2.92763	12.9317	7.598	6.1025	10.0885	6.1025	10.0885	6.1025	10.0885	3.986	3.986	4.05455	2.01359	25.3931	1.16255	0.721103	1.22474
Solonetz	whole	topsoil	Cu3	3	7.39167	1.75833	13.025	6.213	5.956	10.006	5.956	10.006	5.956	10.006	4.05	4.05	5.14257	2.26772	30.6795	1.30927	1.70706	1.22474
Solonetz	whole	topsoil	Zn3	3	6.20467	0.853182	11.5562	5.0625	4.862	8.6895	4.862	8.6895	4.862	8.6895	3.8275	3.8275	4.64085	2.15426	34.72	1.24376	1.71519	1.22474
Solonetz	whole	topsoil	Sr3	3	5.48	0.763539	10.1965	5.04	3.84	7.56	3.84	7.56	3.84	7.56	3.72	3.72	3.6048	1.89863	34.6466	1.09618	0.986849	1.22474
Solonetz	whole	topsoil	Ba3	3	33.845	8.76616	58.9238	31.01	25.47	45.055	25.47	45.055	25.47	45.055	19.585	19.585	101.921	10.0956	29.8289	5.82869	1.16402	1.22474
Solonetz	whole	topsoil	Cd3	3	0.161833	0.111192	0.212475	0.156	0.145	0.1845	0.145	0.1845	0.145	0.1845	0.0395	0.0395	0.000415583	0.0203859	12.5968	0.0117698	1.18222	1.22474
Solonetz	whole	topsoil	Pb3	3	5.775	1.85255	9.69745	5.0315	4.705	7.5885	4.705	7.5885	4.705	7.5885	2.8835	2.8835	2.49324	1.579	27.342	0.911635	1.64911	1.22474
Solonetz	whole	topsoil	Na4	3	14588.9	8208.29	20969.5	15723.8	11648.4	16394.5	11648.4	16394.5	11648.4	16394.5	4746.13	4746.13	6.59739e+06	2568.54	17.6061	1482.95	-1.60012	1.22474
Solonetz	whole	topsoil	Mg4	3	5456.12	3245.86	7666.39	5079.65	4816.5	6472.22	4816.5	6472.22	4816.5	6472.22	1655.72	1655.72	791658	889.752	16.3074	513.698	1.56317	1.22474
Solonetz	whole	topsoil	Al4	3	33637.7	26387.4	40887.9	32374.2	31563.6	36975.1	31563.6	36975.1	31563.6	36975.1	5411.49	5411.49	8.5183e+06	2918.61	8.67662	1685.06	1.58297	1.22474
Solonetz	whole	topsoil	Si4	3	343873	300118	387628	352663	323594	355362	323594	355362	323594	355362	31767.8	31767.8	3.10248e+08	17613.9	5.1222	10169.4	-1.68642	1.22474
Solonetz	whole	topsoil	K4	3	16873.4	13042.1	20704.7	16095.8	15874.8	18649.7	15874.8	18649.7	15874.8	18649.7	2774.99	2774.99	2.37871e+06	1542.31	9.14045	890.451	1.69212	1.22474
Solonetz	whole	topsoil	Ca4	3	4800.26	436.185	9164.34	3929.83	3648.65	6822.31	3648.65	6822.31	3648.65	6822.31	3173.66	3173.66	3.08627e+06	1756.78	36.5975	1014.28	1.68227	1.22474
Solonetz	whole	topsoil	Ti4	3	4014.82	3865.31	4164.34	4015.12	3954.49	4074.86	3954.49	4074.86	3954.49	4074.86	120.375	120.375	3622.6	60.1881	1.49915	34.7496	-0.0223045	1.22474
Solonetz	whole	topsoil	Mn4	3	0			0	0	0	0	0	0	0	0	0	0	0	0	0
Solonetz	whole	topsoil	Fe4	3	19528.9	9077.12	29980.7	17557.5	16669.2	24360.1	16669.2	24360.1	16669.2	24360.1	7690.89	7690.89	1.77023e+07	4207.41	21.5445	2429.15	1.6456	1.22474
Solonetz	whole	topsoil	P4	3	302.877	229.049	376.706	291.338	280.658	336.637	280.658	336.637	280.658	336.637	55.9789	55.9789	883.283	29.7201	9.81258	17.1589	1.48384	1.22474
Solonetz	whole	topsoil	S4	3	413.903	-144.962	972.768	284.315	283.715	673.68	283.715	673.68	283.715	673.68	389.965	389.965	50613	224.973	54.3541	129.888	1.73204	1.22474
Solonetz	whole	topsoil	Cr4	3	169.481	161.217	177.744	168.431	166.805	173.206	166.805	173.206	166.805	173.206	6.4	6.4	11.0664	3.32661	1.96283	1.92062	1.27854	1.22474
Solonetz	whole	topsoil	V4	3	90.5708	65.4349	115.707	87.6175	82.2575	101.837	82.2575	101.837	82.2575	101.837	19.58	19.58	102.386	10.1186	11.172	5.84197	1.20154	1.22474
Solonetz	whole	topsoil	Co4	3	3.5955	1.88911	5.30189	3.5225	2.948	4.316	2.948	4.316	2.948	4.316	1.368	1.368	0.471853	0.686915	19.1049	0.396591	0.472824	1.22474
Solonetz	whole	topsoil	Ni4	3	24.4703	16.6134	32.3272	22.9475	22.357	28.1065	22.357	28.1065	22.357	28.1065	5.7495	5.7495	10.0035	3.16282	12.9251	1.82606	1.66438	1.22474
Solonetz	whole	topsoil	Cu4	3	9.37633	2.70615	16.0465	9.032	6.88	12.217	6.88	12.217	6.88	12.217	5.337	5.337	7.20982	2.68511	28.6371	1.55025	0.567581	1.22474
Solonetz	whole	topsoil	Zn4	3	56.2103	27.683	84.7376	49.638	49.5225	69.4705	49.5225	69.4705	49.5225	69.4705	19.948	19.948	131.877	11.4838	20.43	6.63017	1.73185	1.22474
Solonetz	whole	topsoil	Sr4	3	135.959	120.976	150.943	138.59	129.059	140.23	129.059	140.23	129.059	140.23	11.17	11.17	36.3799	6.03158	4.4363	3.48233	-1.58911	1.22474
Solonetz	whole	topsoil	Ba4	3	437.172	403.845	470.498	443.565	421.755	446.195	421.755	446.195	421.755	446.195	24.44	24.44	179.984	13.4158	3.06878	7.74563	-1.65747	1.22474
Solonetz	whole	topsoil	Pb4	3	12.6717	6.07666	19.2667	13.0035	9.8665	15.145	9.8665	15.145	9.8665	15.145	5.2785	5.2785	7.04823	2.65485	20.9511	1.53278	-0.553674	1.22474
Solonetz	whole	topsoil	Na_m	3	0.0157627	-0.02607	0.0575955	0.0137832	0	0.0335049	0	0.0335049	0	0.0335049	0.0335049	0.0335049	0.000283584	0.0168399	106.834	0.00972255	0.521659	1.22474
Solonetz	whole	topsoil	Mg_m	3	10.822	8.32671	13.3173	10.8509	9.80337	11.8117	9.80337	11.8117	9.80337	11.8117	2.00835	2.00835	1.00899	1.00449	9.28189	0.57994	-0.129364	1.22474
Solonetz	whole	topsoil	Al_m	3	4.4659	2.4737	6.4581	4.2183	3.81692	5.36247	3.81692	5.36247	3.81692	5.36247	1.54554	1.54554	0.643154	0.801969	17.9576	0.463017	1.25689	1.22474
Solonetz	whole	topsoil	Si_m	3	0.227747	0.0312762	0.424218	0.210423	0.158755	0.314063	0.158755	0.314063	0.158755	0.314063	0.155308	0.155308	0.00625525	0.0790901	34.7272	0.0456627	0.938375	1.22474
Solonetz	whole	topsoil	K_m	3	1.87532	0.0824822	3.66815	1.53574	1.38602	2.70418	1.38602	2.70418	1.38602	2.70418	1.31816	1.31816	0.520869	0.721713	38.4849	0.416681	1.64857	1.22474
Solonetz	whole	topsoil	Ca_m	3	34.1067	25.6987	42.5146	35.0256	30.3574	36.9369	30.3574	36.9369	30.3574	36.9369	6.57952	6.57952	11.4559	3.38466	9.92374	1.95413	-1.13173	1.22474
Solonetz	whole	topsoil	Ti_m	3	0.12888	0.105819	0.151942	0.12598	0.121393	0.139268	0.121393	0.139268	0.121393	0.139268	0.0178746	0.0178746	8.61831e-05	0.00928349	7.20318	0.00535982	1.26854	1.22474
Solonetz	whole	topsoil	Mn_m	3	100			100	100	100	100	100	100	100	0	0	0	0	0	0
Solonetz	whole	topsoil	Fe_m	3	6.43963	5.36238	7.51688	6.61527	5.94571	6.75791	5.94571	6.75791	5.94571	6.75791	0.812199	0.812199	0.188052	0.43365	6.73408	0.250368	-1.5236	1.22474
Solonetz	whole	topsoil	P_m	3	28.1156	22.99	33.2413	28.5781	25.8603	29.9085	25.8603	29.9085	25.8603	29.9085	4.0482	4.0482	4.25742	2.06335	7.3388	1.19128	-0.957993	1.22474
Solonetz	whole	topsoil	S_m	3	4.80556	2.54255	7.06856	5.22833	3.76	5.42833	3.76	5.42833	3.76	5.42833	1.66833	1.66833	0.82989	0.910983	18.9569	0.525956	-1.6386	1.22474
Solonetz	whole	topsoil	Cr_m	3	1.27543	0.680994	1.86986	1.29852	1.02543	1.50234	1.02543	1.50234	1.02543	1.50234	0.476911	0.476911	0.0572608	0.239292	18.7617	0.138156	-0.430197	1.22474
Solonetz	whole	topsoil	V_m	3	8.68718	3.86581	13.5085	8.60278	6.78989	10.6689	6.78989	10.6689	6.78989	10.6689	3.87897	3.87897	3.76694	1.94086	22.3417	1.12056	0.195315	1.22474
Solonetz	whole	topsoil	Co_m	3	74.1406	60.0075	88.2738	72.9038	69.1714	80.3467	69.1714	80.3467	69.1714	80.3467	11.1752	11.1752	32.3687	5.68935	7.67373	3.28475	0.932019	1.22474
Solonetz	whole	topsoil	Ni_m	3	35.9819	28.4939	43.4698	37.5411	32.5074	37.8972	32.5074	37.8972	32.5074	37.8972	5.38987	5.38987	9.08604	3.01431	8.37728	1.74031	-1.70489	1.22474
Solonetz	whole	topsoil	Cu_m	3	56.6217	47.4417	65.8016	57.8724	52.4632	59.5294	52.4632	59.5294	52.4632	59.5294	7.06625	7.06625	13.6563	3.69544	6.52655	2.13356	-1.34859	1.22474
Solonetz	whole	topsoil	Zn_m	3	12.3872	8.40602	16.3684	11.567	11.3607	14.234	11.3607	14.234	11.3607	14.234	2.87324	2.87324	2.56847	1.60265	12.9379	0.925288	1.69983	1.22474
Solonetz	whole	topsoil	Sr_m	3	12.1161	5.15569	19.0765	11.7264	9.52935	15.0924	9.52935	15.0924	9.52935	15.0924	5.56308	5.56308	7.85083	2.80193	23.1257	1.6177	0.613675	1.22474
Solonetz	whole	topsoil	Ba_m	3	11.3451	5.84424	16.846	11.0222	9.30996	13.7033	9.30996	13.7033	9.30996	13.7033	4.39335	4.39335	4.90362	2.21441	19.5186	1.27849	0.642393	1.22474
Solonetz	whole	topsoil	Pb_m	3	39.7194	10.7212	68.7176	34.9825	31.1591	53.0167	31.1591	53.0167	31.1591	53.0167	21.8576	21.8576	136.267	11.6734	29.3895	6.73961	1.52536	1.22474
Solonetz	whole	topsoil	R	3	7.43116	4.87551	9.98681	7.87214	6.2554	8.16595	6.2554	8.16595	6.2554	8.16595	1.91056	1.91056	1.0584	1.02879	13.8442	0.593971	-1.57448	1.22474
Solonetz	whole	topsoil	CIW	3	76.9578	73.3673	80.5483	76.6534	75.6888	78.5311	75.6888	78.5311	75.6888	78.5311	2.84226	2.84226	2.08909	1.44537	1.87813	0.834483	0.905608	1.22474
Solonetz	whole	topsoil	CIA	3	66.3921	63.7538	69.0304	66.2534	65.4062	67.5167	65.4062	67.5167	65.4062	67.5167	2.11053	2.11053	1.12801	1.06208	1.5997	0.613191	0.577476	1.22474
Solonetz	whole	topsoil	WIP	3	3042	2937.52	3146.48	3026.6	3009.81	3089.59	3009.81	3089.59	3009.81	3089.59	79.7778	79.7778	1768.92	42.0585	1.38259	24.2825	1.42659	1.22474
Solonetz	whole	topsoil	PWI	3	84.3386	78.7964	89.8809	85.3777	81.7776	85.8606	81.7776	85.8606	81.7776	85.8606	4.08306	4.08306	4.97757	2.23105	2.64534	1.2881	-1.64119	1.22474
Solonetz	whole	topsoil	Vogt Ratio	3	3.01306	2.68181	3.34431	2.97943	2.89974	3.16	2.89974	3.16	2.89974	3.16	0.260257	0.260257	0.0177814	0.133347	4.42563	0.0769879	1.06257	1.22474
Solonetz	whole	topsoil	PIA	3	72.602	68.5864	76.6176	72.3062	71.1538	74.346	71.1538	74.346	71.1538	74.346	3.19215	3.19215	2.61307	1.6165	2.22652	0.933286	0.795842	1.22474
Solonetz	whole	topsoil	STI	3	83.0917	80.5232	85.6602	83.6374	81.8992	83.7385	81.8992	83.7385	81.8992	83.7385	1.83927	1.83927	1.06908	1.03396	1.24436	0.596958	-1.71345	1.22474
Solonetz	whole	topsoil	B/A	3	0.607758	0.565088	0.650427	0.609148	0.589928	0.624197	0.589928	0.624197	0.589928	0.624197	0.0342689	0.0342689	0.000295039	0.0171767	2.82624	0.00991698	-0.361785	1.22474
Solonetz	whole	topsoil	B/R	3	0.446403	0.394231	0.498575	0.451812	0.423226	0.464172	0.423226	0.464172	0.423226	0.464172	0.0409462	0.0409462	0.000441087	0.0210021	4.70473	0.0121256	-1.08202	1.22474
Solonetz	whole	topsoil	Si/R	3	5.46635	3.34115	7.59156	5.83886	4.48774	6.07245	4.48774	6.07245	4.48774	6.07245	1.58471	1.58471	0.731898	0.855511	15.6505	0.493929	-1.58791	1.22474
Solonetz	whole	topsoil	WI-1	3	20.9988	10.6237	31.3739	22.8478	16.2169	23.9317	16.2169	23.9317	16.2169	23.9317	7.71478	7.71478	17.4435	4.17654	19.8895	2.41133	-1.60173	1.22474
Solonetz	whole	topsoil	WI-2	3	5.53975	3.46015	7.61934	5.90131	4.58258	6.13535	4.58258	6.13535	4.58258	6.13535	1.55277	1.55277	0.70082	0.83715	15.1117	0.483329	-1.581	1.22474
Solonetz	whole	topsoil	Si/Ses	3	5.7534	3.45031	8.05649	6.15191	4.69366	6.41463	4.69366	6.41463	4.69366	6.41463	1.72098	1.72098	0.859547	0.927118	16.1143	0.535272	-1.57689	1.22474
Solonetz	whole	topsoil	Si/Fe	3	25.6207	10.7856	40.4558	28.1524	18.8	29.9098	18.8	29.9098	18.8	29.9098	11.1098	11.1098	35.664	5.97193	23.309	3.4479	-1.56484	1.22474
Solonetz	whole	topsoil	a	3	1.0928	0.275953	1.90965	0.929245	0.877828	1.47134	0.877828	1.47134	0.877828	1.47134	0.59351	0.59351	0.108127	0.328827	30.0902	0.189848	1.68453	1.22474
Solonetz	whole	topsoil	ba-1	3	0.406134	0.280768	0.5315	0.425156	0.348921	0.444325	0.348921	0.444325	0.348921	0.444325	0.0954046	0.0954046	0.00254688	0.0504667	12.4261	0.0291369	-1.45517	1.22474
Solonetz	whole	topsoil	ba-2	3	0.201623	0.116742	0.286505	0.183992	0.179872	0.241007	0.179872	0.241007	0.179872	0.241007	0.0611357	0.0611357	0.00116755	0.0341695	16.9472	0.0197278	1.70376	1.22474
Solonetz	whole	topsoil	_Ba	3	0.50646	0.446772	0.566148	0.509356	0.481115	0.528908	0.481115	0.528908	0.481115	0.528908	0.0477928	0.0477928	0.000577328	0.0240277	4.74424	0.0138724	-0.534495	1.22474
Solonetz	whole	subsoil	250-50	11	5.99367	5.22138	6.76595	6.03032	4.03333	7.7	5.06667	7.1	4.6	7.13333	3.66667	2.03333	1.32149	1.14956	19.1796	0.346606	-0.217699	0.660687	-0.850225	1.27942
Kastanozems	whole	subsoil	500-250	23	0.0188406	-0.0202324	0.0579136	0	0	0.433333	0	0	0	0	0.433333	0	0.00816425	0.0903562	479.583	0.0188406	4.79583	0.481337	23	0.934764
Solonetz	whole	subsoil	500-250	11	0.0219285	-0.0269312	0.0707881	0	0	0.241213	0	0	0	0	0.241213	0	0.00528943	0.0727284	331.662	0.0219285	3.31662	0.660687	11	1.27942
Solonetz	whole	subsoil	50-10	11	41.8341	38.147	45.5211	43.2333	31.8746	49.3	38.9333	45.1	33.8	48.5667	17.4254	6.16667	30.1209	5.48825	13.1191	1.65477	-0.551757	0.660687	-0.235936	1.27942
Kastanozems	whole	subsoil	EC, µS/cm	23	294.891	180.06	409.722	232	108.2	1425	196	295	161	300	1316.8	99	70514.9	265.546	90.0489	55.3703	3.89592	0.481337	16.342	0.934764
Solonetz	whole	subsoil	EC, µS/cm	11	1588.56	735.588	2441.54	1739	117.2	3600	283	2600	265	2820	3482.8	2317	1.61206e+06	1269.67	79.9256	382.82	0.125317	0.660687	-1.71018	1.27942
Kastanozems	whole	subsoil	pH	23	7.9513	7.79437	8.10824	8	7.11	8.6	7.8	8.1	7.42	8.5	1.49	0.3	0.131712	0.362921	4.5643	0.0756743	-0.370096	0.481337	0.577075	0.934764
Solonetz	whole	subsoil	pH	11	8.07455	7.75276	8.39633	8.2	7.1	8.8	7.86	8.4	7.53	8.5	1.7	0.54	0.229427	0.478986	5.93205	0.14442	-0.637901	0.660687	0.452087	1.27942
Kastanozems	whole	subsoil	TOC,%	23	0.640756	0.527435	0.754077	0.557827	0.23432	1.05655	0.44363	0.933353	0.335809	1.01738	0.822229	0.489722	0.0686728	0.262055	40.8978	0.0546422	0.283086	0.481337	-1.31568	0.934764
Solonetz	whole	subsoil	TOC,%	12	0.650769	0.479761	0.821778	0.613226	0.322489	1.10061	0.387275	0.861118	0.326677	0.986235	0.778118	0.473842	0.0724406	0.269148	41.3584	0.0776963	0.246421	0.637302	-1.28963	1.23225
Solonetz	whole	subsoil	LOI,%	12	11.285	9.96492	12.6051	10.755	8.42	14.6	9.555	13.14	9.4	14.15	6.18	3.585	4.31663	2.07765	18.4107	0.599766	0.349187	0.637302	-1.36615	1.23225
Solonetz	whole	subsoil	Na	12	11512.4	10253.7	12771	11908.1	7270.97	14690.3	11388.7	12316.1	8235.48	12983.9	7419.35	927.419	3.92417e+06	1980.95	17.2072	571.852	-1.05134	0.637302	1.5615	1.23225
Solonetz	whole	subsoil	Mg	12	11655	11233.6	12076.4	11760	10260	12480	11370	12120	10740	12420	2220	750	439936	663.277	5.69092	191.472	-0.868527	0.637302	0.389863	1.23225
Solonetz	whole	subsoil	Al	12	40543	37652.4	43433.6	40510.8	34994.6	46273	36241.9	45095.9	35029.7	45781.1	11278.4	8854.05	2.0698e+07	4549.51	11.2214	1313.33	-0.00233758	0.637302	-1.9589	1.23225
Solonetz	whole	subsoil	Si	12	280618	268823	292413	286347	253353	301747	262197	297430	257787	298433	48393.3	35233.3	3.44622e+08	18564	6.61539	5358.97	-0.276043	0.637302	-1.90246	1.23225
Solonetz	whole	subsoil	K	12	16623.4	15694.2	17552.6	16844.7	14604.3	18504.3	15143.6	18006.4	15019.1	18255.3	3900	2862.77	2.13867e+06	1462.42	8.79735	422.164	-0.0927692	0.637302	-1.88674	1.23225
Solonetz	whole	subsoil	Ca	12	40648.8	22351.6	58946	34964.3	11357.1	75928.6	11750	72035.7	11428.6	74500	64571.4	60285.7	8.29307e+08	28797.7	70.8451	8313.18	0.148278	0.637302	-2.14286	1.23225
Solonetz	whole	subsoil	Ti	12	3825	3694.83	3955.17	3780	3540	4140	3660	4020	3600	4080	600	360	41972.7	204.872	5.35614	59.1416	0.23943	0.637302	-1.2927	1.23225
Solonetz	whole	subsoil	Mn	12	530.634	472.077	589.191	511.268	418.31	728.169	460.915	584.859	441.549	627.465	309.859	123.944	8493.85	92.1621	17.3683	26.6049	0.807878	0.637302	0.175797	1.23225
Solonetz	whole	subsoil	Fe	12	31715.8	28388.5	35043.2	31115	25060	38080	26740	37240	25970	37940	13020	10500	2.74244e+07	5236.83	16.5117	1511.74	0.0544214	0.637302	-2.00621	1.23225
Solonetz	whole	subsoil	P	12	556.69	482.7	630.681	567.606	349.296	698.592	480.282	654.93	392.958	654.93	349.296	174.648	13561.2	116.453	20.9187	33.617	-0.575697	0.637302	-0.977079	1.23225
Solonetz	whole	subsoil	S	12	991.667	551.088	1432.25	650	400	2700	550	1200	500	1900	2300	650	480833	693.421	69.9249	200.174	1.68607	0.637302	2.47065	1.23225
Solonetz	whole	subsoil	Cr	12	152.75	139.757	165.743	153	122	188	137	167	131	176	66	30	418.205	20.4501	13.3879	5.90342	0.174618	0.637302	-1.1242	1.23225
Solonetz	whole	subsoil	V	12	112.417	104.902	119.932	114	94	128	101.5	123	99	126	34	21.5	139.902	11.828	10.5216	3.41445	-0.14395	0.637302	-1.58347	1.23225
Solonetz	whole	subsoil	Co	12	14.3333	12.9969	15.6698	14	11	17	12.5	16.5	12	17	6	4	4.42424	2.10339	14.6748	0.607196	-0.0364708	0.637302	-1.25151	1.23225
Solonetz	whole	subsoil	Ni	12	59.3333	56.3987	62.268	59	53	66	55	63.5	54	64	13	8.5	21.3333	4.6188	7.7845	1.33333	0.0098412	0.637302	-1.79126	1.23225
Solonetz	whole	subsoil	Cu	12	28.25	26.892	29.608	28	25	32	27	29	26	32	7	2	4.56818	2.13733	7.56577	0.616994	0.615917	0.637302	0.0516225	1.23225
Solonetz	whole	subsoil	Zn	12	75.8333	69.5154	82.1513	76	64	90	66.5	84	65	88	26	17.5	98.8788	9.94378	13.1127	2.87052	0.111383	0.637302	-1.96192	1.23225
Solonetz	whole	subsoil	Rb	12	77.9167	71.8498	83.9835	78.5	67	90	68	86.5	67	88	23	18.5	91.1742	9.54852	12.2548	2.75642	-0.0311096	0.637302	-2.15392	1.23225
Solonetz	whole	subsoil	Sr	12	216.417	185.829	247.004	205	152	282	176	263.5	172	279	130	87.5	2317.54	48.1408	22.2445	13.8971	0.223992	0.637302	-1.7566	1.23225
Solonetz	whole	subsoil	Zr	12	292.333	265.956	318.711	300.5	241	336	248.5	331.5	246	332	95	83	1723.52	41.5152	14.2013	11.9844	-0.122637	0.637302	-2.22247	1.23225
Solonetz	whole	subsoil	Ba	12	417.833	392.248	443.419	417.5	365	508	388.5	433	367	461	143	44.5	1621.61	40.2692	9.63762	11.6247	0.821773	0.637302	1.11923	1.23225
Solonetz	whole	subsoil	Th	12	9.25	7.3319	11.1681	9	5	14	6.5	12	6	13	9	5.5	9.11364	3.01888	32.6365	0.871476	0.236417	0.637302	-1.20326	1.23225
Solonetz	whole	subsoil	Y	12	30.3333	28.0775	32.5892	30.5	26	36	27	33.5	26	34	10	6.5	12.6061	3.5505	11.7049	1.02494	0.138659	0.637302	-1.61034	1.23225
Solonetz	whole	subsoil	Nb	12	12.5	11.8093	13.1907	12	11	14	12	13.5	11	14	3	1.5	1.18182	1.08711	8.69692	0.313823	0.254732	0.637302	-1.12821	1.23225
Solonetz	whole	subsoil	Pb	12	20.3333	16.9567	23.7099	21	12	28	16	25	14	26	16	9	28.2424	5.31436	26.1362	1.53412	-0.0967498	0.637302	-1.45284	1.23225
Solonetz	whole	subsoil	Cl	12	1080.83	526.391	1635.28	902	126	2646	277.5	1836.5	178	1864	2520	1559	761483	872.63	80.7368	251.907	0.391061	0.637302	-1.35044	1.23225
Solonetz	whole	subsoil	Li1	12	0.835917	0.63943	1.0324	0.849	0.3435	1.284	0.57725	1.098	0.51	1.167	0.9405	0.52075	0.0956344	0.309248	36.9951	0.0892722	-0.0919437	0.637302	-1.48583	1.23225
Solonetz	whole	subsoil	Be1	12	0.0525	0.0408866	0.0641134	0.0525	0.035	0.07	0.035	0.07	0.035	0.07	0.035	0.035	0.000334091	0.0182782	34.8155	0.00527645	1.21055e-16	0.637302	-2.44444	1.23225
Solonetz	whole	subsoil	B1	12	4.54875	2.71093	6.38657	4.4275	0.54	8.57	1.455	7.26	1.14	7.69	8.03	5.805	8.36666	2.89252	63.5893	0.834998	-0.0879802	0.637302	-1.62528	1.23225
Solonetz	whole	subsoil	Na1	12	1765.72	1178.04	2353.4	1930.42	70.32	3053.51	1488.22	2336.26	73.665	2698.31	2983.19	848.043	855507	924.936	52.383	267.006	-0.871997	0.637302	0.32546	1.23225
Solonetz	whole	subsoil	Mg1	12	1708.94	1378.88	2039	1566.48	691.3	2430.02	1394.59	2221.74	1308.91	2312.83	1738.72	827.142	269859	519.48	30.3977	149.961	-0.257836	0.637302	-0.413256	1.23225
Solonetz	whole	subsoil	Al1	12	37.4738	30.6396	44.3079	36.075	23.81	58.035	28.6025	45.31	25.91	50.465	34.225	16.7075	115.695	10.7562	28.7032	3.10504	0.584492	0.637302	-0.515612	1.23225
Solonetz	whole	subsoil	Si1	12	92.3962	79.8941	104.898	89.585	62.88	126.885	81.1	108.708	63.09	110.235	64.005	27.6075	387.183	19.677	21.2963	5.68025	0.0202384	0.637302	-0.652778	1.23225
Solonetz	whole	subsoil	P1	12	14.3354	5.51757	23.1533	8.2675	0.12	32.31	1.26	31.07	0.73	32.17	32.19	29.81	192.607	13.8783	96.8112	4.00632	0.402255	0.637302	-1.87605	1.23225
Solonetz	whole	subsoil	S1	12	171.468	44.1874	298.749	89.23	4.775	620.17	13.5675	315.01	5.41	411.17	615.395	301.442	40130.4	200.326	116.83	57.8291	1.19984	0.637302	0.67023	1.23225
Solonetz	whole	subsoil	K1	12	206.337	179.624	233.05	196.39	158.27	300.365	173.025	239.97	170.46	242.265	142.095	66.945	1767.68	42.0437	20.3762	12.137	1.01238	0.637302	0.646755	1.23225
Solonetz	whole	subsoil	Ca1	12	32074.2	13811.6	50336.7	26657.5	2539.45	70306.2	3521.8	61647.7	2717.94	65775.3	67766.8	58125.9	8.26169e+08	28743.2	89.6147	8297.43	0.163569	0.637302	-2.09094	1.23225
Solonetz	whole	subsoil	Ti1	12	0.484583	0.199478	0.769688	0.3645	0.07	1.095	0.07	0.952	0.07	1.019	1.025	0.882	0.201352	0.448723	92.5997	0.129535	0.217017	0.637302	-2.08359	1.23225
Solonetz	whole	subsoil	V1	12	0.0924167	0.0438703	0.140963	0.08675	0.0125	0.22	0.0125	0.154	0.0125	0.179	0.2075	0.1415	0.00583795	0.0764065	82.6761	0.0220566	0.266459	0.637302	-1.57923	1.23225
Solonetz	whole	subsoil	Cr1	12	0.307458	0.232641	0.382276	0.29625	0.1815	0.45	0.1925	0.424	0.186	0.441	0.2685	0.2315	0.0138661	0.117754	38.2993	0.0339928	0.0666178	0.637302	-2.24676	1.23225
Solonetz	whole	subsoil	Mn1	12	53.1465	39.7679	66.5251	58.344	17.676	83.372	39.461	63.642	21.051	80.982	65.696	24.181	443.374	21.0565	39.6196	6.07847	-0.439382	0.637302	-0.497336	1.23225
Solonetz	whole	subsoil	Fe1	12	0.505	0.0889618	0.921038	0.245	0	1.9	0	0.705	0	1.66	1.9	0.705	0.428759	0.654797	129.663	0.189024	1.43608	0.637302	1.00373	1.23225
Solonetz	whole	subsoil	Co1	12	0.134625	0.095129	0.174121	0.1555	0.0225	0.217	0.09	0.17275	0.047	0.192	0.1945	0.08275	0.00386414	0.0621622	46.1744	0.0179447	-0.78162	0.637302	-0.566261	1.23225
Solonetz	whole	subsoil	Ni1	12	0.76825	0.55851	0.97799	0.6445	0.391	1.4735	0.562	0.92675	0.4305	1.2615	1.0825	0.36475	0.10897	0.330107	42.9687	0.0952936	1.12368	0.637302	0.58827	1.23225
Solonetz	whole	subsoil	Cu1	12	0.30425	0.204937	0.403563	0.28875	0.141	0.548	0.152	0.4365	0.15	0.488	0.407	0.2845	0.0244322	0.156308	51.3749	0.0451223	0.228717	0.637302	-1.8721	1.23225
Solonetz	whole	subsoil	Zn1	12	0.33775	0.106154	0.569346	0.31175	0.01	1.3095	0.015	0.462	0.01	0.501	1.2995	0.447	0.132865	0.364506	107.922	0.105224	1.77103	0.637302	4.34093	1.23225
Solonetz	whole	subsoil	Sr1	12	101.947	64.3993	139.495	88.4945	27.838	186.846	50.718	159.366	46.378	177.726	159.008	108.648	3492.31	59.0958	57.9672	17.0595	0.252632	0.637302	-1.80418	1.23225
Solonetz	whole	subsoil	Ba1	12	22.6827	13.614	31.7513	18.466	9.778	53.348	11.2935	29.989	10.348	42.389	43.57	18.6955	203.718	14.273	62.9247	4.12026	1.12052	0.637302	0.367494	1.23225
Solonetz	whole	subsoil	Cd1	12	0.0407917	0.0258667	0.0557167	0.04775	0.005	0.069	0.018	0.061	0.018	0.061	0.064	0.043	0.000551794	0.0234903	57.586	0.00678106	-0.206579	0.637302	-1.94051	1.23225
Solonetz	whole	subsoil	Pb1	12	0.513208	0.300661	0.725755	0.52925	0.055	0.922	0.19275	0.8255	0.1355	0.863	0.867	0.63275	0.111907	0.334525	65.1831	0.096569	-0.0860192	0.637302	-2.03744	1.23225
Solonetz	whole	subsoil	Li2	12	0.09575	0.0232493	0.168251	0.052	0	0.317	0	0.1735	0	0.27	0.317	0.1735	0.0130206	0.114108	119.173	0.0329401	1.07297	0.637302	-0.299407	1.23225
Solonetz	whole	subsoil	Be2	12	0.0366667	0.025286	0.0480473	0.0275	0	0.055	0.0275	0.055	0.0275	0.055	0.055	0.0275	0.000320833	0.0179118	48.8504	0.0051707	-0.438657	0.637302	-0.336735	1.23225
Solonetz	whole	subsoil	B2	12	0.075	-0.0120964	0.162096	0	0	0.34	0	0.125	0	0.31	0.34	0.125	0.0187909	0.13708	182.773	0.0395716	1.40395	0.637302	0.0741025	1.23225
Solonetz	whole	subsoil	Na2	12	2.465	-2.96043	7.89043	0	0	29.58	0	0	0	0	29.58	0	72.9147	8.53901	346.41	2.465	3.4641	0.637302	12	1.23225
Solonetz	whole	subsoil	Mg2	12	103.532	44.3754	162.689	71.545	0	321.9	44.93	152.785	0	196.4	321.9	107.855	8668.71	93.1059	89.9295	26.8774	1.1913	0.637302	1.4932	1.23225
Solonetz	whole	subsoil	Al2	12	82.3633	56.2708	108.456	85.6375	7.465	140.255	48.315	118.02	43.24	127.09	132.79	69.705	1686.47	41.0667	49.8604	11.8549	-0.281492	0.637302	-0.956988	1.23225
Solonetz	whole	subsoil	Si2	12	35.4046	25.4577	45.3515	41.335	0	51.74	24.22	47.7275	18.84	49.025	51.74	23.5075	245.088	15.6553	44.2182	4.51929	-1.17507	0.637302	0.852888	1.23225
Solonetz	whole	subsoil	P2	12	9.2175	3.55385	14.8811	8.1025	0	27.48	0.56	14.525	0.35	20.88	27.48	13.965	79.4583	8.91394	96.7067	2.57323	0.781286	0.637302	-0.125804	1.23225
Solonetz	whole	subsoil	S2	12	42.9992	8.61241	77.3859	18.84	2.58	181	4.75	80.4625	2.815	83.44	178.42	75.7125	2929.07	54.1209	125.865	15.6233	1.71047	0.637302	2.9666	1.23225
Solonetz	whole	subsoil	K2	12	17.1129	10.9551	23.2707	17.8875	0	32.58	11.805	24.015	2.16	26.47	32.58	12.21	93.9294	9.69172	56.6339	2.79776	-0.400696	0.637302	-0.31434	1.23225
Solonetz	whole	subsoil	Ca2	12	2273.97	592.111	3955.84	793.688	94.215	6518.39	266.678	5157.14	219.355	6335.89	6424.18	4890.46	7.00693e+06	2647.06	116.407	764.141	0.844011	0.637302	-1.35204	1.23225
Solonetz	whole	subsoil	Ti2	12	1.06042	0.872292	1.24854	1.081	0.66	1.431	0.76	1.358	0.67	1.385	0.771	0.598	0.0876677	0.296087	27.9218	0.0854731	-0.159889	0.637302	-1.70587	1.23225
Solonetz	whole	subsoil	V2	12	4.09967	3.16104	5.0383	4.01325	1.739	7.2025	2.9545	5.0935	2.702	5.3025	5.4635	2.139	2.18241	1.4773	36.0346	0.426459	0.497093	0.637302	0.451628	1.23225
Solonetz	whole	subsoil	Cr2	12	0.0131667	9.59992e-05	0.0262373	0	0	0.063	0	0.02225	0	0.0405	0.063	0.02225	0.000423197	0.0205718	156.241	0.00593855	1.63712	0.637302	2.0973	1.23225
Solonetz	whole	subsoil	Mn2	12	174.855	107.187	242.523	176.741	37.4545	356.815	76.846	261.576	67.371	289.26	319.361	184.73	11342.7	106.502	60.9088	30.7445	0.238333	0.637302	-1.42813	1.23225
Solonetz	whole	subsoil	Fe2	12	90.1996	74.6463	105.753	82.53	58.475	127.975	70.91	117.18	67.22	122.36	69.5	46.27	599.228	24.4791	27.1389	7.06652	0.461211	0.637302	-1.47069	1.23225
Solonetz	whole	subsoil	Co2	12	2.70413	1.79498	3.61327	2.76525	0.804	5.1925	1.305	3.856	1.182	4.048	4.3885	2.551	2.04745	1.43089	52.9152	0.413063	0.191041	0.637302	-1.3027	1.23225
Solonetz	whole	subsoil	Ni2	12	4.08508	2.38351	5.78666	3.99325	0.796	8.2515	1.5405	6.473	1.398	7.179	7.4555	4.9325	7.17213	2.67808	65.5576	0.773096	0.181352	0.637302	-1.74222	1.23225
Solonetz	whole	subsoil	Cu2	12	3.6765	2.70142	4.65158	3.57	1.926	5.9195	2.1345	5.17675	1.934	5.417	3.9935	3.04225	2.35522	1.53467	41.7427	0.443022	0.141196	0.637302	-1.83661	1.23225
Solonetz	whole	subsoil	Zn2	12	0.558458	0.326751	0.790166	0.465	0	1.351	0.39875	0.706	0.194	1.04	1.351	0.30725	0.132993	0.364682	65.3015	0.105275	0.883797	0.637302	1.04644	1.23225
Solonetz	whole	subsoil	Sr2	12	2.20521	-0.337535	4.74795	0	0	13.085	0	3.47375	0	5.855	13.085	3.47375	16.0159	4.00199	181.479	1.15528	2.17605	0.637302	4.8257	1.23225
Solonetz	whole	subsoil	Ba2	12	2.22833	1.16033	3.29634	2.1665	0	5.822	1.121	2.779	0	4.451	5.822	1.658	2.82548	1.68091	75.4337	0.485238	0.755148	0.637302	0.783614	1.23225
Solonetz	whole	subsoil	Cd2	12	0.0250833	0.0186424	0.0315243	0.025	0.01	0.041	0.017	0.03175	0.016	0.041	0.031	0.01475	0.000102765	0.0101373	40.4145	0.00292639	0.477789	0.637302	-0.740388	1.23225
Solonetz	whole	subsoil	Pb2	12	1.88554	1.65564	2.11544	1.87975	1.089	2.5555	1.71475	2.0995	1.607	2.19	1.4665	0.38475	0.130925	0.361835	19.19	0.104453	-0.431031	0.637302	1.75919	1.23225
Solonetz	whole	subsoil	Li3	12	1.96908	1.78906	2.14911	1.98225	1.308	2.399	1.908	2.0655	1.677	2.353	1.091	0.1575	0.0802817	0.28334	14.3894	0.0817933	-0.845845	0.637302	2.18563	1.23225
Solonetz	whole	subsoil	Be3	12	0.19775	0.0995361	0.295964	0.1675	0.055	0.412	0.055	0.3325	0.055	0.401	0.357	0.2775	0.0238942	0.154578	78.1681	0.0446227	0.235369	0.637302	-2.00142	1.23225
Solonetz	whole	subsoil	B3	12	1.855	1.11582	2.59418	2.4325	0	3	0.8225	2.8325	0	2.865	3	2.01	1.35345	1.16338	62.7159	0.335839	-0.660646	0.637302	-1.30104	1.23225
Solonetz	whole	subsoil	Na3	12	12.7446	-2.50063	27.9898	0	0	68.84	0	20.08	0	43.935	68.84	20.08	575.724	23.9942	188.27	6.92654	1.64918	0.637302	1.50532	1.23225
Solonetz	whole	subsoil	Mg3	12	1615.2	1103.65	2126.75	1433.14	707.92	2615.49	869.31	2490.58	802.46	2607.43	1907.57	1621.27	648221	805.121	49.8467	232.419	0.184809	0.637302	-2.0703	1.23225
Solonetz	whole	subsoil	Al3	12	2514.39	2056.52	2972.25	2397.12	1698.41	3634.03	1886.85	3058.97	1736.13	3562.82	1935.62	1172.12	519298	720.624	28.66	208.026	0.38411	0.637302	-1.43563	1.23225
Solonetz	whole	subsoil	Si3	12	1042.43	948.973	1135.88	1028.94	882.03	1322.32	912.32	1125.14	882.04	1266.01	440.285	212.817	21633.6	147.084	14.1098	42.4594	0.727132	0.637302	-0.388493	1.23225
Solonetz	whole	subsoil	P3	12	246.87	172.209	321.53	251.555	64.18	386.47	145.845	358.29	83.63	370.33	322.29	212.445	13807.9	117.507	47.5988	33.9213	-0.30082	0.637302	-1.52885	1.23225
Solonetz	whole	subsoil	S3	12	70.4308	26.0829	114.779	48.51	7.18	201.41	13.275	110.46	8.04	192.76	194.23	97.185	4871.84	69.7986	99.1023	20.1491	1.01634	0.637302	-0.14886	1.23225
Solonetz	whole	subsoil	K3	12	140.628	122.654	158.602	135.71	95.84	183.09	124.43	164.968	101.65	178.49	87.25	40.5375	800.269	28.289	20.1162	8.16634	0.0279471	0.637302	-0.890614	1.23225
Solonetz	whole	subsoil	Ca3	12	3978.03	1817.3	6138.76	2868.7	479.04	9056.5	717	7229.84	610.06	8280.03	8577.46	6512.84	1.15651e+07	3400.75	85.4882	981.711	0.337462	0.637302	-1.81342	1.23225
Solonetz	whole	subsoil	Ti3	12	3.07375	2.68163	3.46587	3.0605	2.22	4.13	2.56	3.5355	2.32	3.92	1.91	0.9755	0.380885	0.617159	20.0784	0.178158	0.310353	0.637302	-0.847069	1.23225
Solonetz	whole	subsoil	V3	12	13.2934	12.4084	14.1785	13.6088	11.271	14.9775	11.9935	14.4685	11.292	14.6675	3.7065	2.475	1.94037	1.39297	10.4787	0.402117	-0.424837	0.637302	-1.48697	1.23225
Solonetz	whole	subsoil	Cr3	12	3.22338	2.66575	3.781	3.08175	2.012	4.9225	2.544	3.86175	2.369	4.131	2.9105	1.31775	0.770245	0.877636	27.2272	0.253352	0.486968	0.637302	-0.621165	1.23225
Solonetz	whole	subsoil	Mn3	12	227.75	176.676	278.824	213.966	141.15	379.816	152.18	287.803	151.19	313.621	238.666	135.623	6461.72	80.3848	35.2952	23.2051	0.507021	0.637302	-0.998163	1.23225
Solonetz	whole	subsoil	Fe3	12	1310.54	1132.35	1488.74	1263.69	886.82	1922.87	1127.41	1457.31	1043.83	1654.99	1036.05	329.898	78658.1	280.46	21.4003	80.962	0.835748	0.637302	0.941153	1.23225
Solonetz	whole	subsoil	Co3	12	3.95454	3.2344	4.67469	3.95775	2.782	6.2875	2.853	4.53175	2.788	5.2315	3.5055	1.67875	1.28465	1.13343	28.6613	0.327192	0.677667	0.637302	-0.24896	1.23225
Solonetz	whole	subsoil	Ni3	12	8.27592	6.09905	10.4528	8.043	4.711	14.6265	5.0965	10.4838	4.98	12.6815	9.9155	5.38725	11.7384	3.42614	41.3989	0.989041	0.53489	0.637302	-1.00313	1.23225
Solonetz	whole	subsoil	Cu3	12	6.16908	4.86303	7.47513	6.4005	3.625	9.7275	4.257	7.705	3.756	8.3545	6.1025	3.448	4.2254	2.05558	33.3206	0.593394	0.197627	0.637302	-1.3004	1.23225
Solonetz	whole	subsoil	Zn3	12	4.77475	3.91133	5.63817	4.506	3.559	7.9295	3.6555	5.01525	3.608	6.85	4.3705	1.35975	1.84669	1.35893	28.4608	0.392289	1.48556	0.637302	1.73981	1.23225
Solonetz	whole	subsoil	Sr3	12	15.891	11.0589	20.7231	15.286	6.34	28.542	9.59	23.662	6.785	24.242	22.202	14.072	57.8386	7.60517	47.8583	2.19542	0.311002	0.637302	-1.34152	1.23225
Solonetz	whole	subsoil	Ba3	12	43.033	28.562	57.504	35.416	20.111	105.59	30.7025	49.4305	30.111	61.891	85.479	18.728	518.731	22.7757	52.926	6.57477	2.148	0.637302	5.24138	1.23225
Solonetz	whole	subsoil	Cd3	12	0.0820417	0.064421	0.0996623	0.071	0.05	0.1285	0.061	0.106	0.053	0.126	0.0785	0.045	0.000769112	0.0277329	33.8034	0.00800579	0.692071	0.637302	-0.985218	1.23225
Solonetz	whole	subsoil	Pb3	12	5.12929	4.55415	5.70443	5.08775	4.007	6.535	4.3095	5.85225	4.105	6.2245	2.528	1.54275	0.819402	0.905208	17.6478	0.261311	0.162277	0.637302	-1.64668	1.23225
Solonetz	whole	subsoil	Na4	12	10564.3	9641.32	11487.2	10911.9	7230.81	12464.5	10433.9	11361.7	8235.48	11607.2	5233.71	927.768	2.11014e+06	1452.63	13.7504	419.339	-1.434	0.637302	1.92191	1.23225
Solonetz	whole	subsoil	Mg4	12	8271.6	7478.06	9065.15	8142.59	6721.51	10092.9	6880.52	9372.65	6789.58	9656.01	3371.38	2492.14	1.55988e+06	1248.95	15.0993	360.542	-0.0103575	0.637302	-1.65516	1.23225
Solonetz	whole	subsoil	Al4	12	37908.8	35485.2	40332.4	37987.7	33224.2	42552.5	34245.6	41620.2	33226.5	42479.7	9328.31	7374.56	1.455e+07	3814.44	10.0622	1101.13	-0.0293672	0.637302	-1.95275	1.23225
Solonetz	whole	subsoil	Si4	12	279449	267726	291172	285204	252343	300347	261152	296210	256796	297315	48003.7	35057.2	3.40435e+08	18450.9	6.60259	5326.31	-0.275667	0.637302	-1.90434	1.23225
Solonetz	whole	subsoil	K4	12	16260.2	15358.5	17161.9	16463.3	14295.5	18060.2	14838	17568.4	14665.4	17930.8	3764.65	2730.42	2.01417e+06	1419.21	8.72815	409.692	-0.0947857	0.637302	-1.86338	1.23225
Solonetz	whole	subsoil	Ca4	12	3771.78	1445.8	6097.76	3562.35	0	8244.44	0	7356.44	0	8198.46	8244.44	7356.44	1.34017e+07	3660.83	97.0583	1056.79	0.0865909	0.637302	-2.17827	1.23225
Solonetz	whole	subsoil	Ti4	12	3820.38	3689.73	3951.03	3776.14	3534.12	4134.74	3654.32	4016.53	3593.82	4076.76	600.62	362.209	42284.8	205.633	5.38252	59.3611	0.23157	0.637302	-1.30156	1.23225
Solonetz	whole	subsoil	Mn4	12	81.2496	33.2619	129.237	84.0361	0	194.322	1.34301	149.491	0	156.206	194.322	148.148	5704.36	75.5272	92.957	21.8028	0.0778668	0.637302	-1.86945	1.23225
Solonetz	whole	subsoil	Fe4	12	30314.6	27142.5	33486.7	29854.3	23948.8	36162.1	25652.4	35660	24624.1	36039.7	12213.3	10007.6	2.49254e+07	4992.53	16.4691	1441.22	0.018966	0.637302	-2.02795	1.23225
Solonetz	whole	subsoil	P4	12	286.542	253.505	319.579	279.036	216.28	383.449	248.11	323.267	232.233	351.91	167.169	75.157	2703.63	51.9964	18.1462	15.0101	0.616741	0.637302	-0.528316	1.23225
Solonetz	whole	subsoil	S4	12	706.768	327.457	1086.08	493.79	353.58	2544.93	447.225	644.295	439.42	906.07	2191.35	197.07	356401	596.993	84.468	172.337	3.12064	0.637302	10.177	1.23225
Solonetz	whole	subsoil	Cr4	12	149.246	136.656	161.836	149.262	119.27	183.652	134.046	162.899	127.91	170.87	64.382	28.853	392.654	19.8155	13.2771	5.72024	0.164084	0.637302	-1.09667	1.23225
Solonetz	whole	subsoil	V4	12	94.9312	88.9697	100.893	95.8812	79.649	107.708	86.9915	102.637	84.868	107.127	28.0585	15.646	88.0348	9.38269	9.88367	2.70855	-0.0987387	0.637302	-1.35258	1.23225
Solonetz	whole	subsoil	Co4	12	7.54004	5.86408	9.216	6.7295	4.3875	12.868	5.34825	9.31525	5.1565	11.176	8.4805	3.967	6.95784	2.63777	34.9835	0.761459	0.843351	0.637302	-0.176775	1.23225
Solonetz	whole	subsoil	Ni4	12	46.2041	44.7188	47.6893	46.3148	41.6485	50.124	45.037	47.1235	43.7335	49.75	8.4755	2.0865	5.46437	2.3376	5.05929	0.674807	-0.0621836	0.637302	0.554241	1.23225
Solonetz	whole	subsoil	Cu4	12	18.1002	16.9406	19.2597	18.0898	14.943	20.661	16.7497	19.825	15.918	20.094	5.718	3.07525	3.33044	1.82495	10.0825	0.526818	-0.257578	0.637302	-0.990419	1.23225
Solonetz	whole	subsoil	Zn4	12	70.2436	64.455	76.0322	70.5282	59.27	81.4505	61.156	78.618	60.342	80.675	22.1805	17.462	83.0037	9.11064	12.9701	2.63001	9.42564e-05	0.637302	-2.15922	1.23225
Solonetz	whole	subsoil	Sr4	12	99.8508	85.4555	114.246	104.209	68.177	126.329	78.222	121.607	70.337	123.68	58.1525	43.385	513.323	22.6566	22.6905	6.54041	-0.267591	0.637302	-1.73375	1.23225
Solonetz	whole	subsoil	Ba4	12	349.967	333.317	366.616	354.099	313.719	390.27	326.879	372.82	315.819	379.95	76.551	45.941	686.676	26.2045	7.48772	7.56459	0.0141885	0.637302	-1.34372	1.23225
Solonetz	whole	subsoil	Pb4	12	12.8053	9.89226	15.7183	13.3822	5.405	19.746	9.2875	16.7467	7.471	17.5845	14.341	7.45925	21.0202	4.58478	35.8038	1.32351	-0.100217	0.637302	-1.30591	1.23225
Solonetz	whole	subsoil	Na_m	12	7.51865	3.70648	11.3308	7.662	0	20.9872	2.56786	10.732	0	11.1354	20.9872	8.16418	35.9991	5.99992	79.8006	1.73203	0.686942	0.637302	1.09472	1.23225
Solonetz	whole	subsoil	Mg_m	12	28.9195	22.1125	35.7265	26.815	13.4484	42.9903	20.1574	39.5608	19.1275	42.2551	29.5419	19.4034	114.779	10.7135	37.0459	3.09272	0.0866902	0.637302	-1.82975	1.23225
Solonetz	whole	subsoil	Al_m	12	6.38403	5.64098	7.12707	6.21925	5.0591	8.32569	5.33074	7.27214	5.14757	8.04028	3.26659	1.94141	1.36765	1.16947	18.3186	0.337596	0.465333	0.637302	-1.25447	1.23225
Solonetz	whole	subsoil	Si_m	12	0.41591	0.390829	0.440991	0.407433	0.371286	0.498263	0.383677	0.440874	0.374708	0.463805	0.126976	0.0571967	0.00155827	0.039475	9.49123	0.0113954	0.889264	0.637302	0.0641872	1.23225
Solonetz	whole	subsoil	K_m	12	2.17911	2.02297	2.33524	2.22256	1.77792	2.58025	1.98408	2.33778	1.83538	2.39985	0.802326	0.353701	0.0603886	0.245741	11.2771	0.0709393	-0.403404	0.637302	-0.543026	1.23225
Solonetz	whole	subsoil	Ca_m	12	72.1556	52.5699	91.7414	83.1072	27.4075	100	39.5191	100	31.2704	100	72.5925	60.4809	950.23	30.8258	42.7213	8.89864	-0.43962	0.637302	-1.74317	1.23225
Solonetz	whole	subsoil	Ti_m	12	0.122065	0.0997395	0.14439	0.12512	0.0795343	0.171667	0.0863154	0.154499	0.0806878	0.167667	0.0921324	0.0681837	0.00123466	0.0351377	28.7861	0.0101434	0.158423	0.637302	-1.55468	1.23225
Solonetz	whole	subsoil	Mn_m	12	82.3928	71.6724	93.1133	83.8372	58.1913	100	66.294	99.7523	64.1206	100	41.8087	33.4583	284.69	16.8728	20.4784	4.87075	-0.140483	0.637302	-1.95419	1.23225
Solonetz	whole	subsoil	Fe_m	12	4.41431	4.07912	4.74951	4.36605	3.53988	5.35805	4.05978	4.68337	3.87067	5.18252	1.81817	0.62359	0.278316	0.527557	11.951	0.152292	0.289178	0.637302	-0.220226	1.23225
Solonetz	whole	subsoil	P_m	12	45.7578	34.9565	56.5591	45.2582	18.5216	66.9767	33.8581	60.8088	19.4013	63.4694	48.4551	26.9507	289	17	37.1521	4.90748	-0.487393	0.637302	-1.0447	1.23225
Solonetz	whole	subsoil	S_m	12	25.2003	11.5567	38.8439	18.9767	2.6575	52.3121	4.47567	50.004	2.89333	50.91	49.6546	45.5284	461.112	21.4735	85.2114	6.19887	0.245155	0.637302	-2.00712	1.23225
Solonetz	whole	subsoil	Cr_m	12	2.28073	2.06261	2.49885	2.30817	1.69065	2.91449	2.15657	2.46628	1.72454	2.61024	1.22384	0.309708	0.117851	0.343294	15.0519	0.0991005	-0.17616	0.637302	0.481625	1.23225
Solonetz	whole	subsoil	V_m	12	15.4974	14.9323	16.0625	15.6523	14.0676	16.842	14.7505	16.2467	14.2747	16.3651	2.77435	1.49624	0.791077	0.889425	5.73918	0.256755	-0.284587	0.637302	-1.04182	1.23225
Solonetz	whole	subsoil	Co_m	12	47.4287	37.6366	57.2209	47.5586	24.3059	72.5781	34.8844	60.8387	25.4933	62.2536	48.2722	25.9543	237.522	15.4118	32.4945	4.44899	-0.104703	0.637302	-0.950813	1.23225
Solonetz	whole	subsoil	Ni_m	12	21.5517	16.0453	27.0582	22.1708	12.0632	36.8962	12.8588	27.3704	12.7193	31.6664	24.8331	14.5116	75.1086	8.66652	40.2126	2.50181	0.325111	0.637302	-1.30637	1.23225
Solonetz	whole	subsoil	Cu_m	12	35.3814	29.1661	41.5966	36.5602	23.4778	49.4984	25.3444	44.2294	24.2538	46.6321	26.0207	18.8849	95.6906	9.78216	27.6478	2.82387	0.044004	0.637302	-1.8181	1.23225
Solonetz	whole	subsoil	Zn_m	12	7.35541	6.71822	7.99261	7.27839	6.14458	9.49944	6.48115	8.03753	6.25588	8.32386	3.35487	1.55637	1.00575	1.00287	13.6344	0.289504	0.740826	0.637302	0.293467	1.23225
Solonetz	whole	subsoil	Sr_m	12	49.6407	36.3053	62.976	49.197	20.928	75.2982	29.9103	69.9058	26.5526	75.0578	54.3702	39.9955	440.51	20.9883	42.2805	6.05881	0.0124299	0.637302	-1.89341	1.23225
Solonetz	whole	subsoil	Ba_m	12	16.0491	13.8948	18.2033	14.6547	11.7427	23.1752	13.8684	18.2505	12.8753	20.1733	11.4325	4.38202	11.4959	3.39056	21.1262	0.97877	0.868524	0.637302	0.102255	1.23225
Solonetz	whole	subsoil	Pb_m	12	38.6921	33.9989	43.3854	36.3614	29.4786	54.9583	33.0394	43.5949	32.2563	46.6357	25.4798	10.5554	54.5627	7.38666	19.0908	2.13234	0.950547	0.637302	0.556828	1.23225
Solonetz	whole	subsoil	R	12	5.23846	5.05257	5.42435	5.21144	4.79803	5.6339	5.01078	5.51918	4.83653	5.58648	0.835876	0.508404	0.085597	0.29257	5.58504	0.0844576	-0.128864	0.637302	-1.33912	1.23225
Solonetz	whole	subsoil	CIW	12	63.542	53.4526	73.6313	64.6376	45.3139	82.3301	47.1148	79.2566	45.692	80.8313	37.0162	32.1418	252.157	15.8795	24.9905	4.584	-0.0175283	0.637302	-2.1783	1.23225
Solonetz	whole	subsoil	CIA	12	56.9796	48.6901	65.2691	57.955	41.9545	72.1497	43.489	69.8661	42.1921	71.4756	30.1952	26.3771	170.216	13.0467	22.8971	3.76626	-0.0219374	0.637302	-2.17258	1.23225
Solonetz	whole	subsoil	WIP	12	3518.14	3233.31	3802.97	3571.73	2808.6	4033.56	3144.65	3961.95	2981.33	4020.54	1224.95	817.302	200965	448.291	12.7423	129.411	-0.202823	0.637302	-1.63955	1.23225
Solonetz	whole	subsoil	PWI	12	78.3235	77.6026	79.0443	78.3082	76.6032	79.6851	77.3449	79.4674	76.7414	79.6372	3.08184	2.12259	1.2873	1.13459	1.4486	0.327529	-0.222084	0.637302	-1.39927	1.23225
Solonetz	whole	subsoil	Vogt Ratio	12	1.8683	1.23166	2.50493	1.72888	0.840746	3.29646	0.898966	2.83559	0.854242	3.13673	2.45571	1.93662	1.004	1.002	53.6316	0.289252	0.249912	0.637302	-1.91309	1.23225
Solonetz	whole	subsoil	PIA	12	59.4623	48.8505	70.0741	60.2595	40.5539	79.4273	42.304	76.0358	40.7796	77.9443	38.8734	33.7318	278.951	16.7018	28.0881	4.8214	0.0023718	0.637302	-2.17562	1.23225
Solonetz	whole	subsoil	STI	12	80.1919	79.869	80.5148	80.3192	79.314	80.7965	79.7333	80.659	79.577	80.7333	1.48246	0.92566	0.258315	0.508247	0.633788	0.146718	-0.416043	0.637302	-1.2983	1.23225
Solonetz	whole	subsoil	B/A	12	1.01534	0.729171	1.30151	0.930611	0.52673	1.57631	0.580552	1.48712	0.539104	1.56469	1.04958	0.906566	0.202859	0.450399	44.3594	0.130019	0.142165	0.637302	-2.09591	1.23225
Solonetz	whole	subsoil	B/R	12	0.7056	0.50227	0.908931	0.647125	0.357715	1.11111	0.396525	1.04171	0.367876	1.08939	0.753396	0.645184	0.102412	0.320019	45.3541	0.0923815	0.144185	0.637302	-2.09057	1.23225
Solonetz	whole	subsoil	Si/R	12	3.6248	3.47212	3.77748	3.61005	3.27409	3.92249	3.41433	3.87062	3.29948	3.91093	0.648393	0.45629	0.0577436	0.240299	6.6293	0.0693683	-0.116773	0.637302	-1.4709	1.23225
Solonetz	whole	subsoil	WI-1	12	13.0129	11.7373	14.2885	13.1357	10.5677	15.7482	10.9916	14.8341	10.6458	15.3364	5.1805	3.84252	4.03065	2.00765	15.4282	0.579558	0.0403785	0.637302	-1.88495	1.23225
Solonetz	whole	subsoil	WI-2	12	3.99775	3.6727	4.32281	4.02499	3.35648	4.64756	3.50167	4.45245	3.38325	4.63966	1.29108	0.950784	0.261736	0.511602	12.7972	0.147687	0.0413112	0.637302	-1.84976	1.23225
Solonetz	whole	subsoil	Si/Ses	12	3.77054	3.60515	3.93593	3.75431	3.39549	4.09402	3.54223	4.03654	3.41572	4.08134	0.698537	0.494306	0.0677573	0.260302	6.90358	0.0751428	-0.105736	0.637302	-1.48235	1.23225
Solonetz	whole	subsoil	Si/Fe	12	13.4825	12.5799	14.385	13.6122	11.6158	15.4302	12.0873	14.8055	11.6273	15.1482	3.81436	2.71819	2.01787	1.42052	10.536	0.410068	-0.0521273	0.637302	-1.67322	1.23225
Solonetz	whole	subsoil	a	12	1.33347	1.14394	1.52301	1.23538	1.07429	1.96396	1.11659	1.39555	1.10366	1.87755	0.889678	0.278963	0.0889859	0.298305	22.3705	0.0861133	1.44417	0.637302	1.12857	1.23225
Solonetz	whole	subsoil	ba-1	12	0.310014	0.290327	0.329701	0.316175	0.258648	0.342942	0.28241	0.33764	0.266793	0.34002	0.0842945	0.0552305	0.000960125	0.0309859	9.995	0.00894486	-0.510156	0.637302	-1.36335	1.23225
Solonetz	whole	subsoil	ba-2	12	0.705327	0.430185	0.980469	0.610954	0.250569	1.23996	0.279861	1.18225	0.268082	1.22467	0.98939	0.90239	0.187526	0.433043	61.396	0.125009	0.171762	0.637302	-2.10828	1.23225
Solonetz	whole	subsoil	_Ba	12	0.844809	0.57177	1.11785	0.75668	0.386006	1.38353	0.431659	1.29975	0.399079	1.37011	0.997528	0.868095	0.18467	0.429733	50.8675	0.124053	0.160409	0.637302	-2.10214	1.23225
Solonetz	whole	parent materials	1000-500	5	0			0	0	0	0	0	0	0	0	0	0	0	0	0
Solonetz	whole	parent materials	500-250	5	0.453333	-0.693144	1.59981	0	0	2.1	0	0.166667	0	2.1	2.1	0.166667	0.852556	0.923339	203.678	0.41293	2.20291	0.912871	4.8736	2
Solonetz	whole	parent materials	250-50	5	8.56	4.72071	12.3993	7.13333	5.43333	12.2667	6.5	11.4667	5.43333	12.2667	6.83333	4.96667	9.56078	3.09205	36.1221	1.38281	0.468963	0.912871	-2.83263	2
Solonetz	whole	parent materials	50-10	5	43.0733	39.757	46.3897	44.8667	39.3333	45.1	41.1333	44.9333	39.3333	45.1	5.76667	3.8	7.13356	2.67087	6.20075	1.19445	-0.854826	0.912871	-1.88358	2
Solonetz	whole	parent materials	10-5	5	13.2867	12.5694	14.0039	13.2667	12.4667	13.8333	13.0333	13.8333	12.4667	13.8333	1.36667	0.8	0.333667	0.577639	4.34751	0.258328	-0.520778	0.912871	-0.872125	2
Solonetz	whole	parent materials	5-1	5	27.0667	23.7245	30.4088	27.2	23.7	31.0667	25.8667	27.5	23.7	31.0667	7.36667	1.63333	7.245	2.69165	9.94453	1.20374	0.516991	0.912871	1.20601	2
Solonetz	whole	parent materials	<1	5	7.56	6.34012	8.77988	7.4	6.13333	8.6	7.3	8.36667	6.13333	8.6	2.46667	1.06667	0.965222	0.982457	12.9955	0.439368	-0.56053	0.912871	-0.296937	2
Solonetz	whole	parent materials	EC, µS/cm	5	2986	2574.32	3397.68	3180	2520	3250	2750	3230	2520	3250	730	480	109930	331.557	11.1037	148.277	-0.847222	0.912871	-1.78576	2
Solonetz	whole	parent materials	pH	5	8.234	8.02372	8.44428	8.24	8.03	8.4	8.1	8.4	8.03	8.4	0.37	0.3	0.02868	0.169352	2.05674	0.0757364	-0.149866	0.912871	-2.57022	2
Solonetz	whole	parent materials	TOC,%	5	0.245778	0.143438	0.348118	0.221497	0.174368	0.387838	0.211911	0.233276	0.174368	0.387838	0.21347	0.0213648	0.00679333	0.0824217	33.535	0.0368601	1.82144	0.912871	3.78151	2
Solonetz	whole	parent materials	LOI,%	5	10.306	8.83864	11.7734	10.06	8.76	11.5	9.73	11.48	8.76	11.5	2.74	1.75	1.39658	1.18177	11.4668	0.528504	-0.146629	0.912871	-1.74596	2
Solonetz	whole	parent materials	Na	5	14274.8	13313.9	15235.8	14245.2	13503.2	15432.3	13651.6	14541.9	13503.2	15432.3	1929.03	890.323	598909	773.892	5.42137	346.095	0.780359	0.912871	0.0327098	2
Solonetz	whole	parent materials	Mg	5	12228	11669.5	12786.5	12360	11460	12600	12240	12480	11460	12600	1140	240	202320	449.8	3.67844	201.157	-1.75452	0.912871	3.34095	2
Solonetz	whole	parent materials	Al	5	37910.8	36484.4	39337.2	37454.1	36927	39843.2	37313.5	38016.2	36927	39843.2	2916.22	702.703	1.31966e+06	1148.76	3.03017	513.742	1.63727	0.912871	2.80436	2
Solonetz	whole	parent materials	Si	5	284769	270249	299290	286253	271787	302400	276873	286533	271787	302400	30613.3	9660	1.36763e+08	11694.6	4.10668	5229.97	0.731681	0.912871	0.616616	2
Solonetz	whole	parent materials	K	5	16380	15522.3	17237.7	16346.8	15683	17425.5	15848.9	16595.7	15683	17425.5	1742.55	746.809	477163	690.77	4.21715	308.922	0.840008	0.912871	0.304779	2
Solonetz	whole	parent materials	Ca	5	46057.1	33113.5	59000.8	43928.6	33571.4	60214.3	40214.3	52357.1	33571.4	60214.3	26642.9	12142.9	1.08669e+08	10424.5	22.6338	4661.96	0.34278	0.912871	-0.883204	2
Solonetz	whole	parent materials	Ti	5	3768	3670.86	3865.14	3720	3720	3900	3720	3780	3720	3900	180	60	6120	78.2304	2.07618	34.9857	1.71439	0.912871	2.66436	2
Solonetz	whole	parent materials	Mn	5	492.676	464.143	521.209	488.028	472.535	526.761	472.535	503.521	472.535	526.761	54.2254	30.9859	528.07	22.9798	4.66428	10.2769	0.838919	0.912871	-0.41064	2
Solonetz	whole	parent materials	Fe	5	27510	25857.4	29162.6	27230	26180	29610	26670	27860	26180	29610	3430	1190	1771350	1330.92	4.83795	595.206	1.11992	0.912871	1.20112	2
Solonetz	whole	parent materials	P	5	585.07	494.354	675.787	567.606	480.282	654.93	567.606	654.93	480.282	654.93	174.648	87.3239	5337.83	73.0605	12.4875	32.6736	-0.512241	0.912871	-0.612245	2
Solonetz	whole	parent materials	S	5	1820	352.418	3287.58	1300	800	3500	900	2600	800	3500	2700	1700	1397000	1181.95	64.9422	528.583	0.816507	0.912871	-1.46178	2
Solonetz	whole	parent materials	Cr	5	149.2	127.296	171.104	149	127	168	137	165	127	168	41	28	311.2	17.6409	11.8236	7.88923	-0.16454	0.912871	-2.16229	2
Solonetz	whole	parent materials	V	5	107.6	102.361	112.839	107	103	114	105	109	103	114	11	4	17.8	4.219	3.92101	1.8868	0.830911	0.912871	0.581366	2
Solonetz	whole	parent materials	Co	5	13.8	11.9583	15.6417	14	12	16	13	14	12	16	4	1	2.2	1.48324	10.7481	0.663325	0.551618	0.912871	0.867769	2
Solonetz	whole	parent materials	Ni	5	52.6	49.2452	55.9548	53	48	55	53	54	48	55	7	1	7.3	2.70185	5.1366	1.2083	-1.70355	0.912871	3.37211	2
Solonetz	whole	parent materials	Cu	5	24.4	22.9843	25.8157	24	23	26	24	25	23	26	3	1	1.3	1.14018	4.67285	0.509902	0.404796	0.912871	-0.177515	2
Solonetz	whole	parent materials	Zn	5	66.6	64.0252	69.1748	67	64	69	65	68	64	69	5	3	4.3	2.07364	3.11358	0.927362	-0.235514	0.912871	-1.96322	2
Solonetz	whole	parent materials	Rb	5	73.4	69.6134	77.1866	72	71	78	71	75	71	78	7	4	9.3	3.04959	4.15475	1.36382	1.04368	0.912871	-0.419702	2
Solonetz	whole	parent materials	Sr	5	231.6	200.539	262.661	238	199	259	213	249	199	259	60	36	625.8	25.016	10.8014	11.1875	-0.398697	0.912871	-1.91597	2
Solonetz	whole	parent materials	Zr	5	298.2	258.531	337.869	293	265	350	282	301	265	350	85	19	1020.7	31.9484	10.7137	14.2878	1.25253	0.912871	2.17967	2
Solonetz	whole	parent materials	Ba	5	417.2	395.597	438.803	421	388	434	418	425	388	434	46	7	302.7	17.3983	4.17025	7.78075	-1.55271	0.912871	3.05791	2
Solonetz	whole	parent materials	Th	5	9	5.95856	12.0414	9	5	11	9	11	5	11	6	2	6	2.44949	27.2166	1.09545	-1.36083	0.912871	2	2
Solonetz	whole	parent materials	Y	5	28	27.122	28.878	28	27	29	28	28	27	29	2	0	0.5	0.707107	2.52538	0.316228	0	0.912871	2	2
Solonetz	whole	parent materials	Nb	5	12.4	11.7199	13.0801	12	12	13	12	13	12	13	1	1	0.3	0.547723	4.41712	0.244949	0.608581	0.912871	-3.33333	2
Solonetz	whole	parent materials	Pb	5	18.2	16.5811	19.8189	18	17	20	17	19	17	20	3	2	1.7	1.30384	7.16396	0.583095	0.541387	0.912871	-1.48789	2
Solonetz	whole	parent materials	Cl	5	2231.4	1895.99	2566.81	2150	1954	2548	2021	2484	1954	2548	594	463	72971.8	270.133	12.106	120.807	0.351997	0.912871	-2.82537	2
Solonetz	whole	parent materials	Li1	5	0.9514	0.840271	1.06253	0.974	0.838	1.067	0.889	0.989	0.838	1.067	0.229	0.1	0.0080103	0.0895003	9.40722	0.0400257	-0.0533179	0.912871	-0.960158	2
Solonetz	whole	parent materials	Be1	5	0.07			0.07	0.07	0.07	0.07	0.07	0.07	0.07	0	0	0	0	0	0
Solonetz	whole	parent materials	B1	5	7.654	5.15797	10.15	7.25	4.91	10.36	7.15	8.6	4.91	10.36	5.45	1.45	4.04103	2.01023	26.2638	0.899003	-0.00994594	0.912871	0.512289	2
Solonetz	whole	parent materials	Na1	5	2593.54	2338.78	2848.29	2524.52	2373.89	2912.01	2496.47	2660.79	2373.89	2912.01	538.12	164.32	42094.5	205.17	7.9108	91.7546	1.00184	0.912871	0.991931	2
Solonetz	whole	parent materials	Mg1	5	2200.47	1834.29	2566.65	2204.48	1788.72	2598.57	2105.76	2304.81	1788.72	2598.57	809.85	199.05	86973.6	294.913	13.4023	131.889	-0.104394	0.912871	0.933134	2
Solonetz	whole	parent materials	Al1	5	31.96	27.2257	36.6943	32.22	28.02	36.59	28.27	34.7	28.02	36.59	8.57	6.43	14.5379	3.81287	11.9301	1.70517	0.0634033	0.912871	-2.42701	2
Solonetz	whole	parent materials	Si1	5	75.298	66.9188	83.6772	79.58	67.72	81.14	68.15	79.9	67.72	81.14	13.42	11.75	45.5407	6.74839	8.96224	3.01797	-0.576256	0.912871	-3.26398	2
Solonetz	whole	parent materials	P1	5	27.658	10.0982	45.2178	19.63	14.61	45.41	18.26	40.38	14.61	45.41	30.8	22.12	200.001	14.1422	51.1323	6.32457	0.601687	0.912871	-2.79868	2
Solonetz	whole	parent materials	S1	5	709.158	5.23998	1413.08	406.25	210.83	1449.67	294.95	1184.09	210.83	1449.67	1238.84	889.14	321393	566.915	79.942	253.532	0.664517	0.912871	-2.54107	2
Solonetz	whole	parent materials	K1	5	204.024	173.656	234.392	204.94	173.79	229.22	185.66	226.51	173.79	229.22	55.43	40.85	598.157	24.4573	11.9874	10.9376	-0.184112	0.912871	-2.38232	2
Solonetz	whole	parent materials	Ca1	5	37084.6	25086.7	49082.4	34084.6	25674.9	50775.2	32617.2	42271.1	25674.9	50775.2	25100.3	9653.97	9.33681e+07	9662.72	26.0559	4321.3	0.509917	0.912871	-0.360116	2
[truncated: 120 more rows]
